# Supplementary material for: Quantum critical phase of FeO spans conditions of Earth’s lower mantle
Source: Nat Commun. 2024 Apr 24;15:3461. doi: 10.1038/s41467-024-47489-w (PMC11043421; doi:10.1038/s41467-024-47489-w)
Supplement: Supplementary file 3 — Source Data File [file 41467_2024_47489_MOESM3_ESM.xlsx]

## Sheet: Δv_T_DOStotAtEF_Fig1
Δv (%)	T (K)	Total DOS at Fermi energy (1/eV/f.u.)
-2.54947	300	0.00366197
-2.54947	500	0.00366178
-2.54947	1000	0.00364827
-2.54947	1500	0.00364957
-2.54947	2000	0.00380362
2.33384	300	0.00317963
2.33384	500	0.00268406
2.33384	1000	0.00267009
2.33384	1500	0.00266977
2.33384	2000	0.00279378
2.33384	2250	0.00686449
2.33384	2500	0.0071572
2.33384	2750	0.0191812
2.33384	3000	0.0183826
2.33384	3250	0.0167376
2.33384	3500	0.0211871
2.33384	3750	0.0225308
2.33384	4000	0.0305738
7.21715	300	0.0021454
7.21715	500	0.00217658
7.21715	1000	0.00214481
7.21715	1500	0.00217233
7.21715	2000	0.00263645
7.21715	2250	0.00376807
7.21715	2500	0.00415992
7.21715	2750	0.00673498
7.21715	3000	0.0104715
7.21715	3250	0.0118744
7.21715	3500	0.0160418
7.21715	3750	0.0202027
7.21715	4000	0.0267223
12.1005	300	0.00202773
12.1005	500	0.00191783
12.1005	1000	0.00194233
12.1005	1500	0.00219577
12.1005	2000	0.00386443
12.1005	2250	0.00558346
12.1005	2500	0.00674554
12.1005	2750	0.0121688
12.1005	3000	0.0138969
12.1005	3250	0.0187766
12.1005	3500	0.02267
12.1005	3750	0.0306365
12.1005	4000	0.0380208
16.9838	300	0.00182033
16.9838	500	0.00201466
16.9838	1000	0.00421573
16.9838	1500	0.00795084
16.9838	2000	0.0143186
16.9838	2250	0.0185779
16.9838	2500	0.0244772
16.9838	2750	0.0370494
16.9838	3000	0.0361425
16.9838	3250	0.0423014
16.9838	3500	0.0539277
16.9838	3750	0.0631402
16.9838	4000	0.0748539
17.9604	100	0.00511469
17.9604	125	0.0107245
17.9604	150	0.00196364
17.9604	175	0.00212169
17.9604	200	0.013585
17.9604	300	0.00264835
17.9604	400	0.0035267
17.9604	500	0.00448893
17.9604	1000	0.00734214
17.9604	1500	0.0117224
17.9604	2000	0.0194774
17.9604	2250	0.0228902
17.9604	2500	0.0294271
17.9604	2750	0.0434552
17.9604	3000	0.0432567
17.9604	3250	0.0511112
17.9604	3500	0.0603299
17.9604	3750	0.0719941
17.9604	4000	0.0857927
18.9371	100	0.718872
18.9371	125	0.703798
18.9371	150	0.00195929
18.9371	175	0.00222166
18.9371	200	0.0129685
18.9371	300	0.00791517
18.9371	400	0.00719244
18.9371	500	0.00633223
18.9371	1000	0.0174807
18.9371	1500	0.0156989
18.9371	2000	0.024779
18.9371	2250	0.0316048
18.9371	2500	0.0366686
18.9371	2750	0.0525396
18.9371	3000	0.0506117
18.9371	3250	0.0593714
18.9371	3500	0.0706832
18.9371	3750	0.083322
18.9371	4000	0.096772
19.9137	200	0.862742
19.9137	225	0.00201865
19.9137	250	0.089546
19.9137	300	0.00273958
19.9137	400	0.00292545
19.9137	500	0.0124114
19.9137	1000	0.0107879
19.9137	1500	0.0219192
19.9137	2000	0.0350586
19.9137	2250	0.0390113
19.9137	2500	0.0467072
19.9137	2750	0.0600346
19.9137	3000	0.0610979
19.9137	3250	0.0711975
19.9137	3500	0.0826321
19.9137	3750	0.0962385
19.9137	4000	0.110255
20.8904	200	0.730495
20.8904	250	0.924447
20.8904	275	0.0298337
20.8904	300	0.00744816
20.8904	350	0.043424
20.8904	400	0.0158658
20.8904	500	0.0123154
20.8904	1000	0.0264436
20.8904	1500	0.0343028
20.8904	2000	0.0463606
20.8904	2250	0.0520473
20.8904	2500	0.0576954
20.8904	2750	0.0713964
20.8904	3000	0.0742215
20.8904	3250	0.0839912
20.8904	3500	0.0931361
20.8904	3750	0.106695
20.8904	4000	0.125308
21.8671	200	0.63984
21.8671	250	0.726346
21.8671	300	0.828044
21.8671	325	0.0289646
21.8671	350	0.052264
21.8671	400	0.0132719
21.8671	450	0.0302584
21.8671	500	0.052952
21.8671	1000	0.0430386
21.8671	1500	0.0445398
21.8671	2000	0.0533142
21.8671	2250	0.0983724
21.8671	2500	0.0933863
21.8671	2750	0.119458
21.8671	3000	0.116425
21.8671	3250	0.135535
21.8671	3500	0.157034
21.8671	3750	0.161393
21.8671	4000	0.17002
22.8437	200	1.1244
22.8437	300	1.0937
22.8437	350	1.10351
22.8437	400	0.891305
22.8437	450	0.907417
22.8437	500	0.257294
22.8437	750	0.099556
22.8437	1000	0.0610108
22.8437	1250	0.0685379
22.8437	1500	0.0654359
22.8437	1750	0.0669519
22.8437	2000	0.0718414
22.8437	2250	0.0772747
22.8437	2500	0.0780922
22.8437	2750	0.0864419
22.8437	3000	0.0969431
22.8437	3250	0.11351
22.8437	3500	0.128062
22.8437	3750	0.144166
22.8437	4000	0.162122
23.8204	200	1.13273
23.8204	300	1.10138
23.8204	400	0.990137
23.8204	450	1.03301
23.8204	500	0.841881
23.8204	750	0.201459
23.8204	1000	0.131094
23.8204	1250	0.102128
23.8204	1500	0.0914162
23.8204	1750	0.0899845
23.8204	2000	0.0867112
23.8204	2250	0.091976
23.8204	2500	0.0986323
23.8204	2750	0.101146
23.8204	3000	0.116735
23.8204	3250	0.129036
23.8204	3500	0.143923
23.8204	3750	0.163447
23.8204	4000	0.182048
24.7971	1250	0.146382
24.7971	1500	0.122455
24.7971	1750	0.113554
24.7971	2000	0.111892
24.7971	2250	0.108041
24.7971	2500	0.115977
24.7971	2750	0.12131
24.7971	3000	0.134908
24.7971	3250	0.151723
24.7971	3500	0.165669
24.7971	3750	0.185642
24.7971	4000	0.20438
24.7971	200	1.09127
24.7971	300	1.08464
24.7971	400	1.00309
24.7971	500	0.921835
24.7971	750	0.474418
24.7971	1000	0.226284
25.7737	200	1.06121
25.7737	300	1.04358
25.7737	400	1.01701
25.7737	500	0.974042
25.7737	750	0.664528
25.7737	1000	0.338046
25.7737	1250	0.204524
25.7737	1500	0.164049
25.7737	1750	0.145458
25.7737	2000	0.136326
25.7737	2250	0.129855
25.7737	2500	0.139366
25.7737	2750	0.141148
25.7737	3000	0.158619
25.7737	3250	0.174551
25.7737	3500	0.188911
25.7737	3750	0.207021
25.7737	4000	0.230313
26.7504	300	1.03339
26.7504	500	0.958596
26.7504	1000	0.39024
26.7504	1500	0.195929
26.7504	2000	0.158977
26.7504	2250	0.200632
26.7504	2500	0.201369
26.7504	2750	0.215323
26.7504	3000	0.21884
26.7504	3250	0.244126
26.7504	3500	0.24239
26.7504	3750	0.266744
26.7504	4000	0.278886
31.6337	300	0.97049
31.6337	500	0.920059
31.6337	1000	0.60045
31.6337	1500	0.379943
31.6337	2000	0.335516
31.6337	2250	0.370081
31.6337	2500	0.403198
31.6337	2750	0.398966
31.6337	3000	0.395402
31.6337	3250	0.395306
31.6337	3500	0.409727
31.6337	3750	0.421189
31.6337	4000	0.423738
36.517	300	1.09005
36.517	500	1.04238
36.517	1000	0.857185
36.517	1500	0.711873
36.517	2000	0.683482
36.517	2250	0.628666
36.517	2500	0.621434
36.517	2750	0.641331
36.517	3000	0.653368
36.517	3250	0.670942
36.517	3500	0.686385
36.517	3750	0.685613
36.517	4000	0.678917
41.4003	300	1.44194
41.4003	500	1.41766
41.4003	1000	1.29127
41.4003	1500	1.19009
41.4003	2000	1.1487
41.4003	2250	1.09981
41.4003	2500	1.06625
41.4003	2750	1.10793
41.4003	3000	1.03556
41.4003	3250	1.05263
41.4003	3500	0.995827
41.4003	3750	0.941926
41.4003	4000	0.921693
46.2836	300	2.06619
46.2836	500	2.06016
46.2836	1000	2.07191
46.2836	1500	1.92686
46.2836	2000	1.85542
46.2836	2250	1.73408
46.2836	2500	1.60101
46.2836	2750	1.61854
46.2836	3000	1.57341
46.2836	3250	1.59714
46.2836	3500	1.41749
46.2836	3750	1.30902
46.2836	4000	1.19976
51.1669	300	2.1402
51.1669	500	2.13055
51.1669	1000	2.10794
51.1669	1500	2.09949
51.1669	2000	2.10976
51.1669	2250	2.09546
51.1669	2500	2.09667
51.1669	2750	2.10694
51.1669	3000	2.10901
51.1669	3250	2.07584
51.1669	3500	1.98106
51.1669	3750	1.63767
51.1669	4000	1.31315

## Sheet: DOSdata_Fig2_Figs_S1andS4
ω = E-Ef (eV)	Total DOS (1/eV/f.u.) for (Δv,T) = (-0.05,300K)	eg DOS (1/eV/f.u.) for (Δv,T) = (-0.05,300K)	t2g DOS (1/eV/f.u.) for (Δv,T) = (-0.05,300K)	Total DOS (1/eV/f.u.) for (Δv,T) = (0.00,300K)	eg DOS (1/eV/f.u.) for (Δv,T) = (0.00,300K)	t2g DOS (1/eV/f.u.) for (Δv,T) = (0.00,300K)	Total DOS (1/eV/f.u.) for (Δv,T) = (0.10,300K)	eg DOS (1/eV/f.u.) for (Δv,T) = (0.10,300K)	t2g DOS (1/eV/f.u.) for (Δv,T) = (0.10,300K)	Total DOS (1/eV/f.u.) for (Δv,T) = (0.15,300K)	eg DOS (1/eV/f.u.) for (Δv,T) = (0.15,300K)	t2g DOS (1/eV/f.u.) for (Δv,T) = (0.15,300K)	Total DOS (1/eV/f.u.) for (Δv,T) = (0.16,300K)	eg DOS (1/eV/f.u.) for (Δv,T) = (0.16,300K)	t2g DOS (1/eV/f.u.) for (Δv,T) = (0.16,300K)	Total DOS (1/eV/f.u.) for (Δv,T) = (0.17,300K)	eg DOS (1/eV/f.u.) for (Δv,T) = (0.17,300K)	t2g DOS (1/eV/f.u.) for (Δv,T) = (0.17,300K)	Total DOS (1/eV/f.u.) for (Δv,T) = (0.18,300K)	eg DOS (1/eV/f.u.) for (Δv,T) = (0.18,300K)	t2g DOS (1/eV/f.u.) for (Δv,T) = (0.18,300K)	Total DOS (1/eV/f.u.) for (Δv,T) = (0.19,300K)	eg DOS (1/eV/f.u.) for (Δv,T) = (0.19,300K)	t2g DOS (1/eV/f.u.) for (Δv,T) = (0.19,300K)	Total DOS (1/eV/f.u.) for (Δv,T) = (0.20,300K)	eg DOS (1/eV/f.u.) for (Δv,T) = (0.20,300K)	t2g DOS (1/eV/f.u.) for (Δv,T) = (0.20,300K)	Total DOS (1/eV/f.u.) for (Δv,T) = (0.21,300K)	eg DOS (1/eV/f.u.) for (Δv,T) = (0.21,300K)	t2g DOS (1/eV/f.u.) for (Δv,T) = (0.21,300K)	Total DOS (1/eV/f.u.) for (Δv,T) = (0.22,300K)	eg DOS (1/eV/f.u.) for (Δv,T) = (0.22,300K)	t2g DOS (1/eV/f.u.) for (Δv,T) = (0.22,300K)	Total DOS (1/eV/f.u.) for (Δv,T) = (0.23,300K)	eg DOS (1/eV/f.u.) for (Δv,T) = (0.23,300K)	t2g DOS (1/eV/f.u.) for (Δv,T) = (0.23,300K)	Total DOS (1/eV/f.u.) for (Δv,T) = (0.24,300K)	eg DOS (1/eV/f.u.) for (Δv,T) = (0.24,300K)	t2g DOS (1/eV/f.u.) for (Δv,T) = (0.24,300K)	Total DOS (1/eV/f.u.) for (Δv,T) = (0.25,300K)	eg DOS (1/eV/f.u.) for (Δv,T) = (0.25,300K)	t2g DOS (1/eV/f.u.) for (Δv,T) = (0.25,300K)	Total DOS (1/eV/f.u.) for (Δv,T) = (0.30,300K)	eg DOS (1/eV/f.u.) for (Δv,T) = (0.30,300K)	t2g DOS (1/eV/f.u.) for (Δv,T) = (0.30,300K)	Total DOS (1/eV/f.u.) for (Δv,T) = (0.35,300K)	eg DOS (1/eV/f.u.) for (Δv,T) = (0.35,300K)	t2g DOS (1/eV/f.u.) for (Δv,T) = (0.35,300K)	Total DOS (1/eV/f.u.) for (Δv,T) = (0.40,300K)
-20	0.0374053	5.90875e-05	9.50885e-05	0.213984	6.01025e-05	9.61435e-05	0.940993	6.03066e-05	9.57885e-05	0.188966	6.07025e-05	9.5521e-05	0.104323	6.12e-05	9.57449e-05	0.106201	6.04822e-05	9.43708e-05	0.121459	5.95609e-05	9.29965e-05	0.0634875	6.0399e-05	9.36361e-05	0.0560687	5.98448e-05	9.23474e-05	0.0409799	5.99853e-05	9.24123e-05	0.0319962	6.02507e-05	9.27276e-05	0.0261328	6.05019e-05	9.30577e-05	0.022271	6.04854e-05	9.31279e-05	0.0191557	6.06962e-05	9.34782e-05	0.00946392	6.03656e-05	9.58777e-05	0.0053507	4.84208e-05	0.000102457	0.00354102
-18.1296	0.127648	0.000116673	0.000153214	0.0336443	0.000114517	0.000152889	0.0121194	0.000109419	0.000147978	0.00738511	0.000106147	0.000143702	0.0066319	0.000106306	0.000142682	0.00663798	0.000105041	0.00013946	0.00679352	0.000103474	0.000136701	0.00590942	0.000103691	0.0001366	0.00571734	9.97853e-05	0.000133779	0.00525191	9.8852e-05	0.000133646	0.00488216	9.93504e-05	0.000134462	0.00457923	9.97156e-05	0.000135337	0.00433915	9.88664e-05	0.000135592	0.00411846	9.8995e-05	0.000136625	0.00314155	9.30949e-05	0.000142864	0.00246487	6.48741e-05	0.000164413	0.00217643
-16.5783	0.00967578	0.000346372	0.000370913	0.0066615	0.000330555	0.000362818	0.00446765	0.000300581	0.00033598	0.00356885	0.000280054	0.000312109	0.00339556	0.000278616	0.000304982	0.00338037	0.000274667	0.000294001	0.00340193	0.000271055	0.000285866	0.00319094	0.000268087	0.00028117	0.0031145	0.000249235	0.000271552	0.00299179	0.000243189	0.000270976	0.00290068	0.000245051	0.000273385	0.00282384	0.000245639	0.000276498	0.00275409	0.000240551	0.000277485	0.00269598	0.00024004	0.000280751	0.00240581	0.000207167	0.000302241	0.00221262	0.000108523	0.000389	0.00268805
-15.2708	0.00597494	0.00107839	0.00107267	0.00511746	0.00102261	0.00103865	0.00424132	0.000914028	0.000937617	0.00378387	0.000839333	0.000846225	0.00369393	0.000833064	0.000818069	0.0036405	0.000819898	0.000780232	0.00361051	0.000806474	0.000753995	0.00351209	0.000795567	0.00073308	0.00339078	0.000729778	0.000700809	0.00332964	0.000707346	0.000698503	0.00332076	0.000714323	0.000707093	0.00331462	0.000716099	0.000717541	0.00328411	0.000697428	0.00072131	0.00328527	0.000695797	0.000733671	0.00323282	0.000572097	0.000811566	0.00336837	0.000227851	0.00114494	0.00651312
-14.1538	0.00840118	0.00287134	0.00288507	0.00789652	0.00274077	0.00279405	0.00711465	0.00245589	0.00250985	0.0066294	0.00226394	0.00225387	0.00654717	0.00225518	0.00217483	0.00638557	0.00221005	0.0020641	0.00625691	0.00216435	0.00198512	0.00619845	0.00214633	0.00192775	0.00590694	0.00197074	0.00183313	0.00586991	0.00191458	0.0018304	0.00596426	0.00193926	0.00185873	0.00605512	0.00194983	0.00189265	0.00605713	0.00190003	0.00190756	0.00615132	0.00189997	0.00194723	0.00653821	0.00156377	0.00222039	0.00829029	0.000548772	0.00346332	0.0984189
-13.1885	0.0157033	0.00643023	0.0067389	0.0153006	0.00621614	0.0065613	0.0142761	0.00563846	0.00593349	0.0136634	0.00527119	0.00537381	0.0136171	0.00528244	0.0052042	0.013193	0.0051559	0.00492394	0.0128253	0.00502115	0.00472146	0.0128982	0.00502944	0.00460909	0.0122544	0.00464919	0.00437721	0.0123182	0.00454736	0.00438859	0.0127025	0.00462751	0.00448028	0.0130925	0.00467791	0.0045882	0.0132526	0.00458092	0.00464648	0.0136724	0.00460546	0.00477209	0.0169948	0.00393344	0.00586574	0.10842	0.00151808	0.0219125	0.290343
-12.3458	0.0294364	0.0124442	0.0137831	0.0293423	0.0122332	0.0135404	0.0282571	0.0113159	0.0124242	0.0280774	0.0108157	0.0114803	0.0283854	0.0109422	0.0112071	0.0274008	0.0106311	0.0105898	0.0264713	0.0102893	0.0101205	0.0272645	0.010456	0.0100105	0.0260525	0.00975885	0.00951462	0.0267592	0.00964661	0.00963948	0.0282766	0.0098996	0.00995854	0.0300029	0.0100983	0.0103465	0.0313738	0.0099807	0.0106513	0.0338266	0.0101384	0.0111899	0.134262	0.00974561	0.0268914	0.290653	0.00744014	0.0524791	0.489649
-11.6038	0.0515891	0.0214375	0.02523	0.0526343	0.0214912	0.0250965	0.0530184	0.0204332	0.0235967	0.0565774	0.0201953	0.0226993	0.0589968	0.0207036	0.0225711	0.0569202	0.0200225	0.0213301	0.0546415	0.0192385	0.0203125	0.0598435	0.0199863	0.0208157	0.0585187	0.0188848	0.0199651	0.0655827	0.0190038	0.0211981	0.0807998	0.0198154	0.0238394	0.111231	0.0206219	0.0286631	0.143149	0.0208633	0.0332298	0.172988	0.0218276	0.037523	0.367368	0.0305822	0.0602351	0.513765	0.025225	0.0724793	0.488364
-10.9453	0.0840161	0.0336067	0.0421497	0.0882154	0.0344754	0.0426195	0.0958703	0.0340318	0.0418136	0.126276	0.0354214	0.0452161	0.153141	0.0371129	0.0488784	0.151302	0.0357646	0.0468366	0.144077	0.034065	0.0444157	0.199766	0.036851	0.0518633	0.20812	0.0355294	0.0513192	0.248265	0.0372495	0.0561256	0.290894	0.0405048	0.0612807	0.331406	0.0441852	0.0655603	0.369313	0.0470181	0.0691265	0.416687	0.0516574	0.073268	0.608894	0.0690741	0.0759419	0.447511	0.0267675	0.0823188	0.658759
-10.3571	0.128222	0.0487927	0.0652026	0.13985	0.0513233	0.0673856	0.17848	0.0532912	0.0720782	0.322005	0.0604894	0.0895111	0.372476	0.0656653	0.0935018	0.367412	0.0632579	0.0897039	0.353185	0.0597668	0.0857782	0.428266	0.0683873	0.0914333	0.440673	0.0678853	0.0892128	0.496585	0.0737156	0.0921804	0.550212	0.0804365	0.094552	0.589851	0.0860649	0.0947023	0.61675	0.0889094	0.0934351	0.640195	0.0918093	0.0922297	0.640013	0.0886359	0.0924854	0.630943	0.0631815	0.127076	0.86334
-9.82842	0.185265	0.0664135	0.0943536	0.213502	0.0716912	0.100438	0.348997	0.079496	0.118508	0.54697	0.09714	0.128501	0.603937	0.10512	0.128501	0.596044	0.101491	0.123394	0.577103	0.096168	0.118942	0.645377	0.106284	0.117726	0.653673	0.105719	0.112702	0.682797	0.108288	0.11019	0.70101	0.1097	0.108883	0.721967	0.110766	0.108925	0.757218	0.110813	0.109306	0.786975	0.113307	0.110946	0.779617	0.146609	0.125272	0.792278	0.125783	0.124315	0.680366
-9.3506	0.256098	0.0854838	0.128618	0.320509	0.0946486	0.141717	0.540226	0.110773	0.158248	0.718983	0.127489	0.15069	0.756218	0.131481	0.147879	0.745402	0.127027	0.141839	0.726536	0.12156	0.136788	0.784735	0.126353	0.13593	0.798311	0.125048	0.130671	0.819749	0.127111	0.130199	0.75387	0.132014	0.129752	0.739862	0.138195	0.131656	0.746148	0.142872	0.133177	0.760046	0.147673	0.134838	0.772803	0.150816	0.125492	0.8346	0.133757	0.114295	0.549545
-8.91666	0.341975	0.104724	0.165531	0.459496	0.118183	0.183034	0.699841	0.13669	0.181955	0.879592	0.141127	0.1685	0.842217	0.144319	0.164882	0.827933	0.140116	0.158943	0.827931	0.134372	0.153998	0.771554	0.143555	0.153135	0.763351	0.144608	0.148224	0.766789	0.14909	0.148286	0.770463	0.150925	0.147791	0.770292	0.151395	0.146152	0.767792	0.150836	0.143416	0.760781	0.148861	0.14085	0.685881	0.121099	0.122856	0.65136	0.0857409	0.108451	0.48492
-8.52077	0.441351	0.122698	0.199813	0.593804	0.138777	0.211337	0.819296	0.148734	0.194103	0.795547	0.149879	0.176177	0.787217	0.152737	0.17472	0.778551	0.149949	0.169741	0.768259	0.14581	0.165117	0.771291	0.149565	0.163507	0.769165	0.14966	0.158222	0.763362	0.14808	0.154422	0.751431	0.143965	0.151015	0.737491	0.139266	0.147558	0.725205	0.134929	0.143779	0.709344	0.129341	0.140641	0.607509	0.0931284	0.122246	0.554823	0.0593461	0.108014	0.452496
-8.15814	0.542343	0.137798	0.224314	0.704957	0.152454	0.224714	0.880633	0.149503	0.196516	0.776605	0.148977	0.1806	0.768856	0.146801	0.177602	0.763732	0.145233	0.172965	0.758389	0.143473	0.16898	0.747718	0.139761	0.165051	0.742313	0.138334	0.159661	0.727212	0.13271	0.155088	0.709216	0.125795	0.151446	0.690668	0.119056	0.147982	0.674757	0.113347	0.144236	0.656987	0.107046	0.141281	0.557617	0.0732604	0.124599	0.502896	0.043515	0.110843	0.431583
-7.82473	0.632947	0.148547	0.236356	0.795046	0.157287	0.227094	0.805235	0.148889	0.19639	0.755201	0.138724	0.18091	0.741979	0.133117	0.177932	0.73786	0.132235	0.173298	0.73524	0.132069	0.169243	0.715839	0.12385	0.165631	0.707643	0.121397	0.160429	0.688982	0.114135	0.156157	0.670162	0.106703	0.152877	0.651398	0.0998895	0.149779	0.63509	0.094251	0.146322	0.618534	0.0884788	0.143764	0.530521	0.0594137	0.12916	0.475596	0.0334072	0.115833	0.36309
-7.51712	0.711668	0.154036	0.238133	0.896453	0.154013	0.222726	0.78051	0.143637	0.196527	0.732662	0.124837	0.18105	0.717049	0.117637	0.178852	0.712655	0.117014	0.174135	0.710674	0.117594	0.169779	0.688154	0.107584	0.16727	0.678258	0.104706	0.162291	0.659269	0.0973224	0.158577	0.642005	0.0904017	0.155801	0.625048	0.0842562	0.153184	0.609934	0.0791897	0.150087	0.595712	0.0742128	0.147922	0.520163	0.0497214	0.135208	0.424989	0.0274939	0.123422	0.336911
-7.23241	0.784365	0.15411	0.233156	0.886443	0.147418	0.213312	0.765352	0.134669	0.195672	0.714308	0.110709	0.18205	0.698725	0.103166	0.1808	0.693383	0.102579	0.176012	0.690682	0.103352	0.171324	0.668629	0.0932382	0.17009	0.657991	0.0903314	0.165361	0.640492	0.0834941	0.162266	0.625841	0.0773721	0.159967	0.611433	0.0720455	0.157757	0.597965	0.0676325	0.154974	0.586184	0.063418	0.153121	0.523376	0.0430112	0.14188	0.385726	0.0250164	0.132793	0.319155
-6.96813	0.874758	0.149298	0.224357	0.829488	0.142504	0.209069	0.753899	0.124022	0.19489	0.702177	0.0978264	0.183884	0.688159	0.090626	0.183565	0.681519	0.089992	0.178759	0.677328	0.0906929	0.173783	0.658059	0.0812967	0.17381	0.647322	0.0785454	0.169332	0.632255	0.0724613	0.16678	0.620548	0.067148	0.16485	0.608776	0.0626045	0.162979	0.597132	0.0588289	0.160488	0.588084	0.0553108	0.158896	0.498269	0.0392624	0.149577	0.36894	0.023803	0.141311	0.306622
-6.72215	0.91601	0.141947	0.213085	0.800622	0.136835	0.207264	0.746091	0.113051	0.194619	0.6968	0.0866495	0.18631	0.685462	0.0801006	0.186843	0.677325	0.0794033	0.182081	0.671094	0.0799269	0.176889	0.656168	0.0715722	0.178032	0.645731	0.0690488	0.173805	0.633467	0.0637536	0.171733	0.625056	0.0592092	0.170125	0.616911	0.0553978	0.168504	0.608077	0.0522226	0.166205	0.601895	0.0493692	0.16478	0.467581	0.0382257	0.15805	0.359449	0.0233423	0.148615	0.294318
-6.49261	0.861526	0.136984	0.206858	0.786833	0.13007	0.205759	0.742438	0.10253	0.19487	0.698501	0.0771823	0.18909	0.690873	0.0714108	0.190363	0.680932	0.0706489	0.185694	0.672119	0.0709512	0.180356	0.662632	0.0637658	0.182528	0.65288	0.0615031	0.178556	0.645059	0.0569978	0.176869	0.641459	0.0531986	0.175438	0.634408	0.0501821	0.174139	0.605322	0.0478742	0.172261	0.572322	0.0460909	0.171393	0.454489	0.0382908	0.165819	0.354042	0.0234353	0.154706	0.282272
-6.27791	0.823099	0.132662	0.204531	0.780932	0.122554	0.204224	0.743251	0.0928436	0.195524	0.707835	0.0693008	0.192036	0.705598	0.0643952	0.194027	0.693043	0.0635533	0.189472	0.680568	0.0635971	0.184049	0.680565	0.0576676	0.187074	0.671718	0.0556838	0.183312	0.663499	0.0521546	0.182142	0.617891	0.0496268	0.181318	0.586806	0.0478494	0.180538	0.562139	0.0463464	0.179055	0.542114	0.0451474	0.178316	0.448046	0.0389834	0.17265	0.349421	0.0238364	0.159754	0.258236
-6.07665	0.801309	0.12798	0.203272	0.779748	0.114706	0.202797	0.749008	0.0841653	0.196467	0.728413	0.0629373	0.19506	0.732505	0.0590884	0.197724	0.71673	0.0580787	0.193292	0.700366	0.0577574	0.187778	0.666977	0.0537378	0.192038	0.647669	0.0521906	0.188594	0.609792	0.0501336	0.188106	0.583647	0.0484757	0.187545	0.561966	0.0472524	0.186827	0.542649	0.0461102	0.185421	0.52676	0.0452268	0.184649	0.444987	0.0400791	0.178552	0.347671	0.0246521	0.16386	0.244359
-5.88758	0.791374	0.122717	0.201899	0.78221	0.106862	0.201597	0.761059	0.0765553	0.197571	0.729789	0.0585042	0.198321	0.68253	0.0566222	0.201906	0.675384	0.0552099	0.197625	0.67945	0.0540146	0.19196	0.627372	0.0523411	0.197343	0.612681	0.0510194	0.194137	0.585777	0.0496379	0.193831	0.565599	0.0484181	0.193263	0.547951	0.0475255	0.192511	0.531377	0.0466034	0.191094	0.51781	0.0459179	0.190245	0.443632	0.0414542	0.18362	0.338585	0.0257616	0.167342	0.234889
-5.70964	0.788942	0.116965	0.200235	0.788112	0.0992603	0.200626	0.780707	0.0700629	0.198815	0.683028	0.0567758	0.201854	0.652952	0.0559888	0.20585	0.643514	0.0543131	0.201882	0.640436	0.0525756	0.196379	0.60594	0.0521598	0.202209	0.593348	0.0509371	0.199233	0.571458	0.0499765	0.198979	0.554465	0.0490267	0.198329	0.539283	0.0483481	0.197496	0.524506	0.0475686	0.196047	0.51245	0.0470127	0.195105	0.443599	0.0430518	0.187955	0.323953	0.0273161	0.16992	0.227585
-5.54185	0.791166	0.110936	0.198496	0.797786	0.0920543	0.199874	0.815181	0.0648291	0.200089	0.656805	0.0564462	0.20504	0.634222	0.0563738	0.209279	0.623826	0.0544514	0.205661	0.61779	0.052272	0.200402	0.592073	0.0527393	0.206489	0.580914	0.0515443	0.203753	0.562238	0.050862	0.203494	0.547337	0.0500821	0.20274	0.53378	0.0495441	0.2018	0.520211	0.0488594	0.200333	0.509086	0.0483894	0.1993	0.444655	0.0448201	0.191679	0.317124	0.029054	0.171513	0.221702
-5.38336	0.796677	0.104808	0.196816	0.811625	0.0853612	0.199297	0.77832	0.0618901	0.20165	0.63901	0.0570015	0.207756	0.621287	0.0574494	0.212187	0.610269	0.0552864	0.208919	0.602386	0.0527035	0.20394	0.582672	0.0538406	0.210187	0.572605	0.0526157	0.207684	0.556158	0.0521207	0.207386	0.542571	0.0514501	0.206545	0.530041	0.0510102	0.205513	0.517303	0.050391	0.204012	0.506921	0.0499853	0.202897	0.437935	0.0468262	0.194992	0.312441	0.030895	0.172373	0.216839
-5.23342	0.805108	0.0987474	0.195287	0.831866	0.0792543	0.198815	0.741139	0.0608665	0.203137	0.62623	0.0581678	0.210011	0.612183	0.0590047	0.214565	0.600712	0.0566055	0.211659	0.591382	0.0536503	0.206982	0.576085	0.0553248	0.213321	0.566856	0.0540206	0.211072	0.551891	0.0536571	0.210749	0.539142	0.0530643	0.209801	0.527561	0.0526965	0.208697	0.515951	0.0521216	0.207155	0.50701	0.0517554	0.20597	0.425056	0.0490719	0.197576	0.308903	0.0328009	0.172695	0.212793
-5.09133	0.816612	0.0928707	0.19388	0.859351	0.073842	0.198468	0.716106	0.0609138	0.204384	0.616933	0.0597793	0.21186	0.605389	0.0609289	0.216525	0.593609	0.0582921	0.213938	0.58333	0.0549758	0.209561	0.571174	0.0571106	0.215974	0.562588	0.0556903	0.213968	0.54884	0.0554228	0.213609	0.537473	0.0548724	0.212572	0.527563	0.0545517	0.211396	0.515439	0.0540063	0.209882	0.504871	0.0536959	0.20869	0.417572	0.0513436	0.19931	0.306117	0.0347459	0.17263	0.209406
-4.9565	0.831482	0.0872442	0.192599	0.905858	0.069281	0.198142	0.697336	0.0617077	0.205402	0.609682	0.0617376	0.213355	0.600134	0.0631648	0.218098	0.58808	0.0602862	0.21582	0.576996	0.0565997	0.211727	0.567676	0.059152	0.218192	0.559753	0.0575732	0.21644	0.548414	0.0573686	0.216031	0.536334	0.0568459	0.214967	0.52463	0.0565958	0.213806	0.508222	0.0561268	0.2123	0.488913	0.055921	0.211032	0.411996	0.053585	0.20037	0.303889	0.0367126	0.172295	0.206589
-4.82838	0.850589	0.081958	0.19148	0.890738	0.0663816	0.197972	0.683124	0.0630483	0.206183	0.603908	0.0639962	0.214556	0.597676	0.0656485	0.21936	0.58437	0.0625266	0.217366	0.571961	0.0584849	0.213534	0.567173	0.0613932	0.220038	0.559386	0.0596236	0.218536	0.545884	0.0594928	0.218169	0.528343	0.059064	0.217092	0.506034	0.058938	0.215814	0.489509	0.058501	0.21411	0.475403	0.0582736	0.212562	0.407385	0.0557655	0.200886	0.302093	0.0386874	0.171767	0.204283
-4.70647	0.877127	0.0770485	0.190394	0.85159	0.0651931	0.197815	0.672138	0.0647848	0.20677	0.601387	0.0664811	0.215488	0.594825	0.0683524	0.220424	0.582795	0.0649747	0.218654	0.569615	0.0605728	0.215008	0.563732	0.0638682	0.221646	0.556098	0.0618811	0.220419	0.530083	0.0619173	0.220014	0.50822	0.0615393	0.218626	0.49192	0.0613863	0.217035	0.478111	0.0608961	0.215144	0.4659	0.0606084	0.213394	0.403382	0.0578735	0.200987	0.300637	0.0406591	0.171099	0.202417
-4.59032	0.910027	0.0726676	0.189488	0.824257	0.0650065	0.197625	0.663279	0.0668453	0.207224	0.597352	0.0691964	0.216286	0.583426	0.0713909	0.221346	0.578789	0.0676955	0.219777	0.565891	0.062865	0.216275	0.544514	0.0666889	0.222956	0.535188	0.0644582	0.221934	0.51363	0.0645084	0.221158	0.495818	0.0640458	0.219423	0.481789	0.0638152	0.217606	0.469434	0.0632578	0.21558	0.458303	0.0628935	0.213679	0.399768	0.0599025	0.200744	0.299532	0.0426193	0.17039	0.200971
-4.47953	0.962148	0.0689337	0.188578	0.802639	0.0655459	0.197423	0.655615	0.069198	0.207578	0.584078	0.0722498	0.21697	0.559841	0.0747292	0.221749	0.553839	0.070758	0.220558	0.554668	0.0654521	0.217377	0.528138	0.0696748	0.223579	0.519996	0.0671378	0.222747	0.502285	0.0670914	0.221664	0.486374	0.0665175	0.219654	0.473655	0.066197	0.217672	0.462235	0.0655548	0.215543	0.451845	0.0651086	0.213535	0.39645	0.0618476	0.200242	0.298692	0.0445625	0.169639	0.199882
-4.37373	0.937019	0.0666129	0.187748	0.785336	0.0666189	0.197197	0.651187	0.0717469	0.207818	0.56008	0.0755746	0.217185	0.544901	0.0780712	0.221573	0.537531	0.0739301	0.220711	0.532732	0.0683122	0.217978	0.516729	0.0726739	0.223634	0.509063	0.0698021	0.222996	0.493359	0.0696415	0.221654	0.478563	0.0689196	0.219448	0.466734	0.068504	0.217337	0.456002	0.0677761	0.215141	0.446134	0.0672389	0.213045	0.393363	0.0637054	0.199546	0.29811	0.0464822	0.168895	0.199145
-4.27259	0.902732	0.0655419	0.187	0.772347	0.0680693	0.196954	0.646997	0.0745098	0.208043	0.544767	0.0788983	0.21689	0.533752	0.0813711	0.220986	0.52589	0.0770871	0.220416	0.518835	0.0712199	0.21802	0.507868	0.0756397	0.223279	0.500343	0.0724155	0.222818	0.485907	0.0721204	0.221271	0.471835	0.0712544	0.218898	0.460631	0.0707275	0.216686	0.450437	0.0699195	0.214437	0.440979	0.0692883	0.21229	0.390487	0.0654854	0.198709	0.297744	0.0483745	0.168166	0.198727
-4.1758	0.877029	0.0652722	0.186262	0.76144	0.0698422	0.196723	0.642019	0.0775391	0.208272	0.533388	0.0821746	0.216266	0.524874	0.0845903	0.220135	0.516757	0.0801822	0.219796	0.508445	0.0741206	0.217666	0.500601	0.0785629	0.222594	0.493028	0.0749737	0.222296	0.479457	0.0745262	0.22059	0.465902	0.073518	0.218076	0.455178	0.0728796	0.215799	0.445412	0.0719807	0.213523	0.436281	0.0712575	0.21134	0.38777	0.067182	0.197755	0.297601	0.0502376	0.167488	0.198597
-4.08308	0.855415	0.065618	0.185615	0.75249	0.071902	0.196528	0.611099	0.0808766	0.208337	0.524304	0.0853624	0.2154	0.517498	0.0877053	0.219082	0.509266	0.083221	0.218923	0.500138	0.0769835	0.217027	0.494467	0.0814175	0.221678	0.486704	0.0774516	0.221521	0.473746	0.0768556	0.219672	0.460558	0.0756903	0.217053	0.450224	0.0749512	0.214723	0.440804	0.0739661	0.212427	0.431944	0.0731483	0.210229	0.385194	0.0687981	0.19672	0.297642	0.0520666	0.16686	0.198788
-3.99418	0.837324	0.0664231	0.185023	0.74345	0.0741855	0.196383	0.589196	0.0842534	0.208018	0.516853	0.0884677	0.214393	0.511248	0.0907269	0.217888	0.502988	0.0861784	0.217894	0.493233	0.0797937	0.216167	0.489191	0.0842082	0.22059	0.481126	0.0798587	0.220541	0.468633	0.0791095	0.218581	0.455691	0.0777914	0.215862	0.445678	0.0769386	0.213511	0.436535	0.0758688	0.211197	0.427883	0.0749621	0.208977	0.382767	0.070341	0.195638	0.297859	0.0538626	0.166293	0.199228
-3.90886	0.823705	0.0675625	0.184418	0.738446	0.076619	0.196259	0.573729	0.0875569	0.207438	0.510554	0.0914567	0.213276	0.505878	0.0936439	0.216607	0.497641	0.0890599	0.216749	0.48738	0.0825525	0.215148	0.484641	0.0869431	0.219386	0.476153	0.082184	0.219427	0.463977	0.081279	0.217352	0.451231	0.0798167	0.214554	0.441457	0.0788464	0.212189	0.432562	0.0776989	0.209866	0.424101	0.0766953	0.20766	0.380465	0.0718102	0.194527	0.298262	0.0556223	0.165813	0.199954
-3.8269	0.811791	0.0689852	0.18392	0.736302	0.0792128	0.196213	0.561726	0.0907469	0.20672	0.505155	0.0943509	0.212088	0.501202	0.0964484	0.215277	0.493005	0.0918462	0.215526	0.482382	0.0852621	0.214023	0.480622	0.0895934	0.218085	0.471661	0.08444	0.218189	0.459721	0.0833723	0.216029	0.447123	0.0817612	0.213176	0.437556	0.0806896	0.210799	0.428858	0.0794562	0.208473	0.42055	0.0783604	0.206278	0.378281	0.0732129	0.193397	0.298802	0.0573445	0.165398	0.200927
-3.7481	0.802019	0.0706767	0.183469	0.730051	0.0820105	0.196251	0.551968	0.0938091	0.205917	0.500541	0.0971544	0.210883	0.49709	0.0991446	0.213923	0.488973	0.0945611	0.214245	0.478045	0.0879049	0.212817	0.477074	0.0921802	0.216723	0.467576	0.0866181	0.21687	0.455786	0.0853964	0.214616	0.443315	0.0836457	0.211724	0.433919	0.082464	0.209351	0.425388	0.0811477	0.207028	0.417223	0.0799691	0.204851	0.376211	0.0745585	0.192253	0.299485	0.0590308	0.165059	0.202133
-3.67229	0.792494	0.0725874	0.183083	0.715021	0.0850192	0.196343	0.543788	0.0967472	0.205038	0.496498	0.0998384	0.209656	0.493447	0.101742	0.212553	0.48542	0.0971796	0.21294	0.47425	0.0904885	0.211553	0.473921	0.0946952	0.215325	0.463839	0.0887244	0.215495	0.452158	0.0873466	0.213164	0.439756	0.0854536	0.210229	0.430526	0.0841765	0.207869	0.422129	0.0827741	0.205555	0.414092	0.0815105	0.203405	0.374267	0.0758399	0.191135	0.300309	0.0606797	0.164807	0.203601
-3.59929	0.782919	0.0746516	0.182783	0.677719	0.0881877	0.196224	0.536847	0.0995544	0.204156	0.492943	0.102419	0.208438	0.490224	0.104241	0.211195	0.482319	0.0997294	0.211635	0.470942	0.0930203	0.210261	0.471152	0.097159	0.213915	0.460411	0.090765	0.214081	0.448789	0.0892285	0.211685	0.436438	0.0872053	0.208706	0.427345	0.085821	0.206375	0.419077	0.084342	0.204076	0.411132	0.0829964	0.201939	0.372411	0.0770644	0.19002	0.301253	0.0622924	0.164631	0.205319
-3.52894	0.777238	0.0768389	0.182531	0.653138	0.0912593	0.195895	0.530892	0.102231	0.203298	0.489803	0.104909	0.207225	0.487327	0.106634	0.209845	0.479568	0.102197	0.210323	0.468036	0.0954845	0.208963	0.468669	0.0995412	0.212499	0.457256	0.0927455	0.212637	0.445664	0.0910588	0.210178	0.433337	0.0888956	0.207173	0.424351	0.0874127	0.204863	0.4162	0.0858588	0.202581	0.408367	0.0844292	0.200496	0.37067	0.0782418	0.188933	0.302322	0.063867	0.164544	0.207224
-3.4611	0.776628	0.0791598	0.182333	0.634667	0.0941853	0.19547	0.525665	0.104776	0.202433	0.487055	0.107318	0.206033	0.484712	0.108928	0.20852	0.477152	0.10459	0.209035	0.465481	0.097908	0.207644	0.466449	0.101862	0.211088	0.454339	0.0946494	0.2112	0.442739	0.0928199	0.208664	0.430454	0.090533	0.205654	0.421561	0.0889581	0.203359	0.413481	0.0873181	0.201091	0.405744	0.0858192	0.199037	0.369039	0.0793729	0.187879	0.303512	0.0654059	0.164546	0.209359
-3.39564	0.767924	0.0816265	0.182247	0.619744	0.0969428	0.195012	0.521073	0.107209	0.201586	0.484605	0.109611	0.204885	0.482397	0.111142	0.207241	0.475026	0.106907	0.207777	0.463277	0.100267	0.206371	0.464481	0.104124	0.209698	0.451647	0.0965084	0.209753	0.440034	0.0945273	0.207174	0.427754	0.0921216	0.204136	0.418943	0.0904511	0.201869	0.410932	0.0887371	0.199616	0.403272	0.0871624	0.197595	0.367502	0.0804586	0.186854	0.304794	0.0669084	0.164617	0.211729
-3.33242	0.762687	0.0842289	0.182239	0.607249	0.0995477	0.194547	0.517042	0.10952	0.20079	0.482433	0.111826	0.203767	0.480286	0.113258	0.205984	0.473138	0.109139	0.206556	0.461309	0.102572	0.205084	0.462714	0.106321	0.208322	0.449153	0.0983088	0.208313	0.437497	0.0961865	0.205677	0.425221	0.0936648	0.202624	0.416472	0.0918937	0.200394	0.408536	0.0901175	0.198153	0.40096	0.0884677	0.196184	0.366059	0.0815069	0.185859	0.306184	0.0683758	0.164777	0.214284
-3.27134	0.738625	0.0869907	0.182241	0.596504	0.101992	0.194065	0.513442	0.111706	0.200028	0.480476	0.113942	0.202678	0.478388	0.115287	0.204776	0.471441	0.111312	0.205335	0.45961	0.104821	0.203845	0.461155	0.108468	0.206978	0.446845	0.100054	0.206894	0.435106	0.0977934	0.204183	0.422843	0.0951597	0.201132	0.414164	0.093306	0.198936	0.406284	0.091455	0.196716	0.398782	0.089738	0.19479	0.364707	0.0825163	0.184902	0.307653	0.0698081	0.165003	0.217037
-3.21227	0.702413	0.0898203	0.182102	0.587062	0.104257	0.193602	0.510195	0.113772	0.199302	0.47872	0.115964	0.201645	0.476655	0.11723	0.203597	0.469974	0.113414	0.204174	0.458128	0.107022	0.202626	0.459796	0.110563	0.205675	0.444712	0.101754	0.205494	0.432893	0.0993523	0.202733	0.420615	0.0966141	0.199666	0.412015	0.0946784	0.197517	0.40418	0.092756	0.195317	0.396735	0.0909738	0.193424	0.363453	0.0834926	0.183988	0.309216	0.0712079	0.165308	0.219981
-3.15513	0.677449	0.0925296	0.181878	0.5787	0.106384	0.193181	0.507296	0.11574	0.198622	0.477206	0.117933	0.200662	0.475059	0.119066	0.20248	0.468668	0.115443	0.20305	0.456842	0.109178	0.201431	0.458587	0.112595	0.204404	0.442705	0.103399	0.204103	0.430831	0.100875	0.201303	0.418558	0.098037	0.19824	0.409996	0.0960169	0.196118	0.402189	0.0940205	0.193938	0.394803	0.092173	0.192089	0.362278	0.0844401	0.183103	0.310877	0.0725729	0.165701	0.223107
-3.09981	0.658168	0.0951156	0.181614	0.571252	0.108353	0.19282	0.504665	0.117588	0.197988	0.475815	0.119786	0.199724	0.473626	0.120845	0.201405	0.467527	0.117411	0.201965	0.455774	0.111287	0.200295	0.457534	0.114576	0.203174	0.440867	0.105012	0.202742	0.428874	0.102345	0.199889	0.416599	0.0994218	0.196816	0.4081	0.0973244	0.194743	0.400326	0.0952589	0.192591	0.392995	0.0933501	0.190783	0.361186	0.0853622	0.182251	0.312614	0.0739084	0.166162	0.22641
-3.04623	0.642398	0.097571	0.181355	0.564445	0.110154	0.192475	0.502263	0.119326	0.197405	0.474554	0.121573	0.198817	0.472317	0.122543	0.200368	0.466521	0.119304	0.20093	0.454876	0.113353	0.19919	0.456594	0.116487	0.201986	0.439157	0.106563	0.201427	0.427073	0.10379	0.198516	0.414787	0.100771	0.195445	0.40633	0.0985944	0.193413	0.398581	0.096473	0.191271	0.391321	0.0945069	0.189519	0.360179	0.0862552	0.181444	0.314434	0.0752095	0.166703	0.229881
-2.99431	0.629087	0.099876	0.18113	0.558178	0.111796	0.192187	0.500082	0.12098	0.196853	0.473469	0.1233	0.19796	0.471111	0.124161	0.199375	0.46569	0.121153	0.199949	0.454112	0.115361	0.198121	0.455776	0.118356	0.200833	0.437538	0.10808	0.200114	0.425391	0.1052	0.197165	0.4131	0.102098	0.1941	0.404669	0.0998446	0.192101	0.396953	0.0976635	0.189984	0.389752	0.095639	0.188285	0.359256	0.0871273	0.180677	0.316336	0.0764817	0.167322	0.233509
-2.94395	0.617515	0.102024	0.180928	0.552467	0.113346	0.191935	0.49807	0.122518	0.196349	0.47243	0.124904	0.197151	0.470011	0.1257	0.198436	0.46489	0.122899	0.19899	0.453459	0.117312	0.197089	0.455067	0.120171	0.19972	0.436072	0.109567	0.19885	0.423808	0.106562	0.195856	0.411506	0.103388	0.192781	0.403107	0.101065	0.190819	0.395431	0.0988248	0.188737	0.388263	0.0967464	0.187071	0.358424	0.0879824	0.179953	0.318302	0.077725	0.168003	0.237277
-2.89511	0.607311	0.104048	0.180761	0.547167	0.114738	0.191709	0.496201	0.123957	0.195891	0.471534	0.126464	0.1964	0.468957	0.12716	0.197515	0.464252	0.124614	0.198095	0.452988	0.119243	0.196116	0.454477	0.121944	0.198655	0.434719	0.111017	0.19762	0.422337	0.107901	0.194574	0.410025	0.104656	0.191495	0.40167	0.102268	0.18958	0.394014	0.0999726	0.187518	0.386907	0.0978486	0.185902	0.357652	0.0888161	0.179257	0.320321	0.0789375	0.168741	0.241197
-2.84769	0.598236	0.105939	0.180631	0.542207	0.115984	0.191549	0.494485	0.125312	0.195477	0.470736	0.127957	0.19568	0.467994	0.128553	0.196642	0.463681	0.126252	0.197235	0.452612	0.12112	0.195168	0.453979	0.123674	0.197618	0.43345	0.112432	0.196403	0.420956	0.109211	0.193314	0.408653	0.105897	0.190252	0.400347	0.103457	0.188375	0.392676	0.101093	0.186326	0.385644	0.0989269	0.184769	0.356951	0.0896303	0.1786	0.322418	0.0801241	0.169555	0.245259
-2.80164	0.590064	0.10768	0.180557	0.537552	0.117109	0.191433	0.492887	0.126574	0.195097	0.469988	0.129369	0.194988	0.467083	0.12985	0.195831	0.463175	0.127836	0.196398	0.452338	0.122947	0.194267	0.453554	0.125337	0.196633	0.432261	0.113797	0.19523	0.419683	0.110489	0.192103	0.407376	0.107119	0.189037	0.399094	0.104615	0.187195	0.39145	0.102201	0.185177	0.384457	0.0999895	0.183657	0.356316	0.0904374	0.177965	0.324576	0.081282	0.170433	0.24942
-2.75691	0.582628	0.109289	0.180537	0.533178	0.118118	0.191352	0.491369	0.12773	0.194762	0.469311	0.130695	0.19436	0.466225	0.1311	0.195035	0.462748	0.129356	0.195613	0.452153	0.124732	0.193399	0.453235	0.126971	0.195691	0.431183	0.115146	0.194091	0.418487	0.111742	0.190912	0.406181	0.108317	0.187848	0.397946	0.105763	0.186051	0.390302	0.103288	0.184057	0.383365	0.101038	0.182587	0.355778	0.091231	0.177387	0.326791	0.0824134	0.171372	0.253709
-2.71342	0.575788	0.110758	0.180569	0.528998	0.118995	0.191293	0.489925	0.128797	0.194466	0.468671	0.131951	0.193762	0.465417	0.132266	0.194292	0.462378	0.130816	0.194865	0.452086	0.126479	0.192588	0.452951	0.128533	0.194784	0.430174	0.116455	0.192979	0.417372	0.112967	0.189754	0.405078	0.1095	0.18669	0.396873	0.10689	0.184933	0.389237	0.10436	0.18297	0.38237	0.102082	0.181547	0.355276	0.0920058	0.176827	0.329056	0.0835209	0.172366	0.258121
-2.67113	0.569532	0.112139	0.180649	0.524975	0.119734	0.191283	0.48861	0.129797	0.194222	0.468102	0.133154	0.1932	0.464657	0.133371	0.193588	0.462106	0.132239	0.194163	0.452062	0.128165	0.191805	0.452736	0.130058	0.193916	0.429238	0.117734	0.191897	0.416358	0.114174	0.188637	0.404056	0.110658	0.18557	0.395875	0.107994	0.183851	0.388266	0.105432	0.181909	0.38143	0.103105	0.180529	0.354858	0.092779	0.176305	0.331363	0.0846028	0.173408	0.262623
-2.62999	0.563747	0.113383	0.180765	0.521132	0.120377	0.191308	0.487287	0.130677	0.193996	0.46755	0.134276	0.192667	0.463902	0.134402	0.192899	0.461868	0.133584	0.193503	0.452119	0.129815	0.191064	0.452583	0.131533	0.193091	0.42837	0.118983	0.190844	0.415398	0.115354	0.187537	0.403098	0.111796	0.184473	0.394972	0.109094	0.182802	0.387364	0.106483	0.180878	0.380598	0.104133	0.17955	0.3545	0.0935396	0.175816	0.333745	0.0856616	0.174526	0.267271
-2.58995	0.558322	0.114507	0.180909	0.517409	0.120895	0.191363	0.486008	0.131476	0.193811	0.467027	0.135327	0.192172	0.46315	0.135355	0.192244	0.461623	0.134855	0.192864	0.452269	0.131439	0.190361	0.452478	0.132965	0.192296	0.427586	0.12021	0.189826	0.414499	0.116505	0.186467	0.402237	0.112921	0.183422	0.394149	0.110177	0.18179	0.386537	0.107527	0.179873	0.379839	0.105147	0.178601	0.354198	0.0942934	0.175354	0.336174	0.0866959	0.1757	0.271971
-2.55096	0.553235	0.115488	0.18114	0.51383	0.121308	0.191474	0.484764	0.132196	0.193651	0.466545	0.136321	0.191713	0.462445	0.136249	0.19164	0.461448	0.136089	0.192269	0.452453	0.133002	0.189688	0.452431	0.134355	0.19154	0.426852	0.121403	0.188833	0.413684	0.117645	0.185429	0.401434	0.114034	0.182384	0.393374	0.111247	0.180789	0.385774	0.108548	0.178908	0.379135	0.106142	0.177685	0.353959	0.0950454	0.17492	0.338625	0.0877092	0.176904	0.276741
-2.51298	0.548439	0.116369	0.181424	0.510302	0.121601	0.1916	0.483538	0.132837	0.193507	0.466054	0.137228	0.191286	0.461733	0.137084	0.191039	0.46131	0.137266	0.191708	0.452696	0.134514	0.189073	0.452378	0.135673	0.190811	0.42616	0.122568	0.187858	0.412916	0.11875	0.184425	0.400715	0.115136	0.181381	0.39267	0.112305	0.179819	0.385099	0.109571	0.177976	0.378508	0.107143	0.176788	0.353775	0.0957884	0.174515	0.34115	0.0886995	0.178186	0.281623
-2.47597	0.543947	0.117161	0.181747	0.50689	0.121806	0.191767	0.482327	0.133386	0.193405	0.465598	0.138089	0.190886	0.461015	0.137843	0.190467	0.461189	0.138383	0.191177	0.453001	0.136	0.188483	0.45238	0.136971	0.190108	0.425537	0.123712	0.186917	0.412235	0.119856	0.183445	0.400035	0.116207	0.180406	0.392047	0.113358	0.178883	0.384492	0.110589	0.177067	0.377943	0.108134	0.175919	0.353642	0.0965277	0.174133	0.343717	0.0896692	0.179518	0.286569
-2.43989	0.53969	0.117834	0.182119	0.503525	0.121915	0.191926	0.48113	0.133857	0.193331	0.46512	0.138858	0.190521	0.460293	0.138525	0.189938	0.461043	0.139421	0.190671	0.453354	0.137444	0.187925	0.452426	0.13821	0.189458	0.424956	0.124814	0.186013	0.41159	0.120922	0.182498	0.399408	0.117268	0.179449	0.391465	0.114388	0.177969	0.383913	0.111591	0.176164	0.377458	0.109125	0.175083	0.353569	0.09726	0.173788	0.346301	0.0906181	0.180879	0.291592
-2.4047	0.535594	0.118386	0.182533	0.50019	0.12188	0.192155	0.47992	0.134245	0.193277	0.464685	0.139594	0.190185	0.459591	0.139161	0.189434	0.460971	0.14044	0.190206	0.453712	0.138818	0.187404	0.452488	0.139404	0.188831	0.424426	0.125906	0.185124	0.410972	0.121963	0.181568	0.39885	0.118321	0.178522	0.390923	0.115406	0.177071	0.383421	0.112585	0.175312	0.37701	0.1101	0.174267	0.35355	0.0979981	0.17346	0.348926	0.0915476	0.182288	0.2967
-2.37037	0.531646	0.118853	0.182952	0.496858	0.121761	0.192382	0.4787	0.134558	0.193237	0.464205	0.140237	0.189865	0.458861	0.13972	0.188952	0.460863	0.141377	0.189752	0.454111	0.140158	0.186918	0.452558	0.140545	0.188235	0.423925	0.126963	0.184258	0.410411	0.122998	0.180653	0.398327	0.119351	0.177615	0.390475	0.116431	0.17621	0.382976	0.113577	0.17447	0.376627	0.111078	0.173472	0.353573	0.0987261	0.173158	0.351578	0.0924559	0.183737	0.301839
-2.33688	0.527864	0.119187	0.183466	0.493582	0.121551	0.192645	0.477454	0.134778	0.193224	0.463716	0.140818	0.189575	0.458124	0.140221	0.188495	0.460776	0.142255	0.189353	0.454556	0.141463	0.186466	0.452684	0.141659	0.187676	0.423473	0.128003	0.183416	0.409894	0.124008	0.179772	0.397864	0.120378	0.176731	0.390047	0.117434	0.175359	0.382574	0.114552	0.173657	0.376281	0.112048	0.17269	0.353639	0.0994534	0.172874	0.354264	0.0933477	0.185226	0.307034
-2.30417	0.524236	0.119445	0.184023	0.490272	0.121236	0.192901	0.476162	0.134903	0.19324	0.4632	0.141331	0.189303	0.457354	0.140654	0.188051	0.460697	0.143096	0.188963	0.454989	0.142711	0.186028	0.452765	0.142698	0.187129	0.423055	0.129016	0.182597	0.409458	0.125018	0.178922	0.397442	0.121387	0.175868	0.389691	0.118434	0.174542	0.38225	0.115537	0.172868	0.376019	0.113022	0.171947	0.353756	0.100182	0.172614	0.357008	0.0942213	0.18678	0.312293
-2.27224	0.520681	0.1196	0.18458	0.486984	0.120829	0.193197	0.474882	0.134974	0.193283	0.462661	0.141791	0.189037	0.456553	0.141026	0.187619	0.460623	0.143885	0.188595	0.455477	0.143929	0.185633	0.452895	0.14372	0.186612	0.422662	0.129997	0.181803	0.40902	0.125994	0.178077	0.397068	0.122379	0.175038	0.389364	0.119412	0.173749	0.381949	0.116503	0.172092	0.375784	0.113977	0.171226	0.353942	0.10092	0.172383	0.359749	0.0950761	0.188348	0.317604
-2.24104	0.517223	0.119639	0.185212	0.483727	0.120341	0.193518	0.473538	0.134958	0.193325	0.462152	0.142191	0.188827	0.45573	0.141326	0.18722	0.460499	0.144593	0.188244	0.455963	0.145092	0.185262	0.453011	0.144675	0.186123	0.422315	0.130967	0.181028	0.40863	0.126953	0.177263	0.396738	0.123361	0.174229	0.389105	0.120399	0.172975	0.381687	0.117455	0.171344	0.375607	0.11494	0.17052	0.354152	0.101644	0.172173	0.362525	0.0959159	0.189956	0.322946
-2.21055	0.513824	0.11959	0.185865	0.480359	0.119725	0.193827	0.472191	0.134879	0.193395	0.461556	0.14251	0.188603	0.454885	0.141575	0.186831	0.460383	0.145254	0.187926	0.456491	0.146216	0.184938	0.453118	0.145583	0.185653	0.421979	0.131899	0.180275	0.408248	0.127888	0.176457	0.396449	0.124334	0.173437	0.388869	0.121357	0.172229	0.381485	0.118412	0.170618	0.375462	0.115901	0.169822	0.354403	0.102377	0.171972	0.365342	0.0967386	0.191615	0.328326
-2.18075	0.510505	0.119445	0.186566	0.477019	0.11905	0.194161	0.470728	0.134684	0.193467	0.460916	0.142753	0.18841	0.453958	0.141722	0.186468	0.460221	0.145833	0.187637	0.456988	0.147292	0.184608	0.453232	0.146448	0.185212	0.421672	0.132815	0.179537	0.407927	0.128811	0.175689	0.396169	0.125285	0.172654	0.388663	0.122318	0.171483	0.381336	0.119367	0.169915	0.375384	0.116856	0.169166	0.354686	0.103098	0.171798	0.36815	0.097544	0.193283	0.333726
-2.15161	0.507204	0.119192	0.187303	0.473611	0.118262	0.194506	0.469246	0.134449	0.193543	0.460294	0.142962	0.188245	0.453038	0.141851	0.186112	0.46008	0.146398	0.187359	0.457478	0.148311	0.18431	0.453363	0.147267	0.184811	0.421373	0.133702	0.178811	0.407639	0.129719	0.174941	0.395949	0.126233	0.1719	0.388494	0.123263	0.170763	0.381196	0.120306	0.169216	0.375352	0.117817	0.168522	0.355018	0.103835	0.171633	0.371012	0.0983355	0.195008	0.339159
-2.12311	0.503958	0.118879	0.188041	0.470207	0.117427	0.194844	0.467704	0.134123	0.193632	0.459598	0.1431	0.188067	0.45205	0.141894	0.185767	0.459902	0.146884	0.187104	0.458009	0.149292	0.184062	0.453466	0.148045	0.184406	0.421111	0.134562	0.178125	0.407366	0.130607	0.174203	0.395761	0.127169	0.171166	0.388364	0.1242	0.170065	0.381123	0.121246	0.168554	0.375347	0.118765	0.167894	0.355403	0.10457	0.171501	0.373902	0.0991109	0.196775	0.344605
-2.09522	0.500698	0.118433	0.188827	0.466746	0.116485	0.195194	0.466035	0.133699	0.193711	0.458876	0.14317	0.187923	0.451032	0.141882	0.185443	0.459682	0.14731	0.186865	0.45852	0.150228	0.183821	0.453584	0.148775	0.184042	0.420847	0.135396	0.177443	0.407087	0.131469	0.173469	0.395604	0.128091	0.17045	0.388271	0.125137	0.169378	0.381071	0.122182	0.167895	0.375368	0.119707	0.167279	0.355802	0.105307	0.171367	0.376765	0.099873	0.19853	0.35008
-2.06793	0.49745	0.117909	0.189645	0.463231	0.115459	0.195553	0.464345	0.133213	0.193826	0.458089	0.143163	0.187793	0.449934	0.141798	0.185116	0.459432	0.147683	0.186641	0.459036	0.15112	0.183607	0.453655	0.149443	0.183686	0.420647	0.136231	0.176787	0.406875	0.132326	0.172776	0.395445	0.128983	0.169749	0.3882	0.126058	0.168707	0.381075	0.12312	0.16726	0.375443	0.120655	0.166685	0.356248	0.106045	0.17126	0.379655	0.100619	0.200323	0.355563
-2.04122	0.494236	0.117313	0.190479	0.459679	0.114354	0.195924	0.462589	0.132657	0.193941	0.457244	0.143095	0.18767	0.448829	0.141677	0.184806	0.45915	0.148004	0.186429	0.459534	0.151955	0.183421	0.453712	0.150067	0.183352	0.420378	0.137002	0.176123	0.406674	0.133162	0.172093	0.395336	0.129888	0.169055	0.388163	0.126973	0.168054	0.381061	0.124025	0.166633	0.375539	0.121595	0.166101	0.356722	0.106786	0.171161	0.38259	0.101354	0.202167	0.361043
-2.01506	0.490961	0.116594	0.191345	0.45603	0.113155	0.196284	0.460741	0.132029	0.19404	0.456373	0.142976	0.187563	0.447624	0.141458	0.184504	0.45889	0.148297	0.186242	0.460043	0.15276	0.183256	0.453766	0.150648	0.183043	0.420144	0.137768	0.175478	0.406485	0.133979	0.171422	0.39524	0.13076	0.168391	0.388145	0.127875	0.167414	0.381116	0.124948	0.166026	0.37567	0.122525	0.165544	0.357214	0.107524	0.17107	0.385516	0.102073	0.204021	0.366523
-1.98943	0.487745	0.115834	0.192238	0.45235	0.111911	0.196624	0.458839	0.131332	0.194151	0.455393	0.142769	0.187448	0.446348	0.141174	0.184212	0.458538	0.148493	0.186063	0.460534	0.153515	0.183106	0.453778	0.151178	0.182737	0.419938	0.138509	0.174863	0.406304	0.134767	0.170774	0.395177	0.131635	0.167733	0.388153	0.128758	0.166801	0.381174	0.125845	0.165436	0.375833	0.123461	0.164992	0.357763	0.10828	0.170996	0.38844	0.102781	0.205883	0.372045
-1.96433	0.484517	0.114979	0.193153	0.448661	0.110588	0.196998	0.456787	0.130515	0.194269	0.454358	0.142503	0.187347	0.445037	0.140833	0.183946	0.458102	0.148623	0.185885	0.460989	0.154213	0.18297	0.453772	0.151668	0.182445	0.419727	0.139226	0.174253	0.406134	0.135551	0.170123	0.395127	0.132486	0.167096	0.388182	0.129643	0.16619	0.381288	0.126756	0.164863	0.376021	0.124385	0.164461	0.358342	0.109022	0.170955	0.391399	0.103476	0.207789	0.377573
-1.93972	0.481239	0.114033	0.194078	0.444772	0.109149	0.197322	0.454713	0.129669	0.194395	0.453271	0.142174	0.187262	0.443651	0.140447	0.183654	0.457665	0.148712	0.185741	0.461455	0.154879	0.182861	0.453754	0.152104	0.182184	0.41951	0.13991	0.173657	0.405996	0.13632	0.169497	0.395071	0.133322	0.166454	0.388243	0.130529	0.165588	0.381403	0.127646	0.164299	0.376239	0.125314	0.163936	0.358945	0.109771	0.170916	0.394375	0.104157	0.209729	0.38308
-1.91561	0.477972	0.113016	0.195037	0.440971	0.107705	0.197683	0.452545	0.128741	0.194516	0.452096	0.141782	0.187166	0.442173	0.13998	0.183365	0.457204	0.148756	0.185609	0.461908	0.155481	0.182792	0.453708	0.152492	0.18194	0.419304	0.140577	0.173074	0.405856	0.137059	0.168885	0.395035	0.134136	0.165843	0.388325	0.131396	0.165007	0.38154	0.128531	0.163747	0.376494	0.126247	0.163421	0.359569	0.11053	0.170876	0.39731	0.104828	0.211643	0.388554
-1.89196	0.474565	0.111886	0.195975	0.437087	0.106188	0.19801	0.450269	0.127745	0.194616	0.450911	0.141343	0.187104	0.440652	0.139455	0.1831	0.456672	0.148724	0.18549	0.462306	0.156035	0.182715	0.453613	0.152822	0.181706	0.419102	0.141223	0.1725	0.40571	0.137771	0.168287	0.395036	0.134961	0.165234	0.388417	0.132243	0.164446	0.381734	0.129428	0.163215	0.376748	0.127151	0.162929	0.360229	0.111287	0.170858	0.400261	0.105485	0.213587	0.393998
-1.86877	0.471219	0.110709	0.196973	0.43312	0.104595	0.198328	0.447927	0.126668	0.194744	0.449609	0.140832	0.187012	0.439045	0.138862	0.182835	0.456094	0.148654	0.185364	0.462673	0.156536	0.182658	0.453506	0.153124	0.18148	0.418901	0.141833	0.171952	0.405585	0.138484	0.167692	0.395053	0.135768	0.164642	0.388506	0.133077	0.163885	0.3819	0.130295	0.162681	0.377039	0.128071	0.162438	0.360913	0.112044	0.170853	0.403225	0.106132	0.215552	0.39945
-1.84602	0.467853	0.109468	0.197968	0.429149	0.102974	0.198632	0.445415	0.125496	0.194839	0.448216	0.140246	0.186928	0.437357	0.138202	0.182574	0.455421	0.148504	0.185238	0.463039	0.156996	0.18263	0.453329	0.153349	0.181268	0.418693	0.142426	0.171407	0.405493	0.139186	0.167119	0.39506	0.136551	0.164055	0.388612	0.133908	0.16333	0.38213	0.131179	0.162169	0.377357	0.128985	0.161964	0.361607	0.112802	0.170848	0.40621	0.106768	0.217551	0.404889
-1.8237	0.464378	0.10813	0.198949	0.425073	0.101258	0.198932	0.442836	0.124273	0.194933	0.446793	0.139601	0.186879	0.435635	0.137498	0.18233	0.45474	0.148321	0.185136	0.463369	0.1574	0.182621	0.453153	0.153558	0.181066	0.418494	0.143008	0.170862	0.405403	0.139866	0.166555	0.395076	0.137316	0.163486	0.388769	0.134745	0.162796	0.382351	0.13204	0.161663	0.377692	0.129888	0.161505	0.362338	0.113569	0.170858	0.409173	0.107394	0.219542	0.410334
-1.8018	0.460889	0.106731	0.199958	0.420942	0.0995038	0.1992	0.440135	0.12296	0.195026	0.445244	0.138873	0.186818	0.433772	0.136716	0.182048	0.453973	0.148054	0.185045	0.46368	0.157777	0.182611	0.45291	0.153693	0.180874	0.418277	0.143555	0.170325	0.40527	0.140499	0.165998	0.39514	0.138086	0.162937	0.388908	0.135557	0.162262	0.382593	0.132892	0.161173	0.378046	0.13079	0.161053	0.363086	0.114338	0.170871	0.412123	0.108011	0.221534	0.415713
-1.78029	0.457421	0.105285	0.200989	0.416743	0.0976808	0.199465	0.437336	0.121586	0.195111	0.443614	0.1381	0.18674	0.431862	0.135875	0.181796	0.453149	0.147741	0.184956	0.463899	0.158065	0.182609	0.452644	0.153783	0.180709	0.418041	0.14405	0.169823	0.405169	0.14114	0.165449	0.39516	0.138808	0.162392	0.389055	0.136357	0.161738	0.382849	0.133739	0.16069	0.378398	0.131682	0.160601	0.363881	0.115117	0.170906	0.415079	0.108619	0.223541	0.421082
-1.75918	0.453907	0.103771	0.202013	0.41256	0.0958532	0.199711	0.434447	0.120157	0.195177	0.441939	0.137268	0.186682	0.429863	0.134956	0.181559	0.452251	0.14736	0.184874	0.464146	0.158339	0.182643	0.452341	0.153825	0.180555	0.41782	0.144553	0.169314	0.405057	0.141747	0.164914	0.395199	0.139535	0.16185	0.389225	0.137146	0.161235	0.383089	0.134566	0.160207	0.378792	0.132576	0.160172	0.36469	0.11589	0.170953	0.418044	0.109211	0.225575	0.426455
-1.73845	0.450295	0.102178	0.20302	0.408311	0.0939801	0.199915	0.431413	0.118641	0.195224	0.440098	0.136334	0.186606	0.427783	0.133997	0.181299	0.451285	0.14693	0.184787	0.464367	0.158556	0.182698	0.45198	0.15382	0.180396	0.417584	0.145029	0.168804	0.404952	0.142354	0.164374	0.395248	0.14025	0.161316	0.389428	0.137927	0.160757	0.38337	0.135395	0.159748	0.3792	0.133462	0.159754	0.365496	0.116666	0.170989	0.421012	0.109798	0.227621	0.431811
-1.71808	0.446686	0.100531	0.204059	0.404053	0.092047	0.200158	0.42832	0.117076	0.195281	0.438232	0.13537	0.186547	0.425589	0.132956	0.181037	0.450249	0.146432	0.184713	0.464487	0.158704	0.182738	0.451585	0.153754	0.18027	0.417304	0.145449	0.168311	0.404841	0.142916	0.163866	0.395303	0.140948	0.160795	0.389583	0.138686	0.160253	0.383702	0.136239	0.159303	0.379608	0.134339	0.159338	0.366317	0.117446	0.171025	0.423953	0.110376	0.229655	0.437146
-1.69807	0.443	0.0988147	0.205085	0.399766	0.0901109	0.200342	0.425151	0.115459	0.195328	0.436245	0.134328	0.186473	0.423337	0.131879	0.180768	0.449142	0.145875	0.184645	0.464601	0.158814	0.182811	0.45109	0.153633	0.180117	0.417043	0.145869	0.167828	0.404733	0.143468	0.163366	0.395362	0.141625	0.16029	0.38976	0.139437	0.15977	0.383997	0.13705	0.158853	0.380051	0.135223	0.158933	0.367171	0.118229	0.171081	0.426895	0.110946	0.2317	0.442435
-1.67841	0.439335	0.0970839	0.206104	0.395454	0.0881595	0.200479	0.42183	0.113767	0.195337	0.434179	0.133231	0.186398	0.420954	0.130704	0.180503	0.447951	0.145256	0.184574	0.464687	0.158877	0.182901	0.450601	0.153489	0.179988	0.416763	0.146259	0.167349	0.404618	0.144015	0.162852	0.39541	0.142289	0.159782	0.389958	0.140181	0.1593	0.38434	0.137864	0.158432	0.380505	0.136093	0.158543	0.368089	0.119029	0.171167	0.429837	0.111504	0.233761	0.447679
-1.65908	0.43567	0.0953093	0.207125	0.391059	0.0861412	0.200601	0.418413	0.112022	0.195328	0.431988	0.132044	0.186326	0.418524	0.129499	0.180237	0.446639	0.144552	0.184503	0.464701	0.158883	0.182986	0.450018	0.153257	0.17987	0.416479	0.146626	0.166881	0.404487	0.144518	0.162363	0.395464	0.142941	0.159282	0.39015	0.140914	0.158829	0.384651	0.138659	0.157995	0.380957	0.136956	0.158152	0.368958	0.119812	0.171222	0.432757	0.112053	0.235814	0.452935
-1.64008	0.431933	0.0934694	0.20813	0.386665	0.0841159	0.200702	0.414964	0.110235	0.195337	0.429708	0.130808	0.186244	0.415943	0.128199	0.179955	0.445337	0.143852	0.184435	0.464673	0.158849	0.183071	0.449375	0.152985	0.179751	0.416181	0.146966	0.166421	0.404363	0.145012	0.161883	0.395511	0.143574	0.158788	0.390375	0.141643	0.158381	0.384992	0.139447	0.157584	0.381422	0.137817	0.157765	0.369865	0.120607	0.171292	0.435688	0.112595	0.237889	0.45819
-1.6214	0.428143	0.0915873	0.209112	0.382377	0.082126	0.2008	0.41135	0.108348	0.19533	0.427315	0.129502	0.186151	0.413249	0.126827	0.179676	0.443898	0.143033	0.18438	0.464571	0.158724	0.18319	0.448709	0.152678	0.179645	0.41585	0.147271	0.165964	0.404215	0.145481	0.161401	0.395572	0.144195	0.15831	0.390566	0.142347	0.15792	0.385328	0.140223	0.157174	0.381888	0.138658	0.157393	0.370797	0.121396	0.171386	0.438576	0.113129	0.239936	0.463404
-1.60303	0.4244	0.0896891	0.210108	0.37798	0.0800776	0.200844	0.407656	0.106431	0.195295	0.42484	0.128145	0.186054	0.410527	0.125443	0.179389	0.442365	0.142163	0.184316	0.464443	0.158586	0.183304	0.447973	0.152319	0.17953	0.415493	0.147544	0.165514	0.404089	0.145947	0.160932	0.395633	0.144798	0.157843	0.390761	0.14303	0.15748	0.38567	0.140999	0.156761	0.382349	0.139496	0.157014	0.371732	0.122199	0.171462	0.441461	0.113658	0.24199	0.468589
-1.58496	0.420613	0.0877484	0.21108	0.37359	0.0780287	0.200863	0.403852	0.10447	0.195217	0.42227	0.126721	0.185958	0.407705	0.123971	0.179119	0.440764	0.141249	0.184246	0.464264	0.158373	0.183446	0.447176	0.15189	0.179442	0.415113	0.147796	0.165061	0.40393	0.146371	0.160472	0.39567	0.14537	0.157383	0.390966	0.143704	0.157052	0.386018	0.141762	0.156359	0.382853	0.14033	0.156669	0.372712	0.123005	0.171567	0.444339	0.114177	0.244048	0.473788
-1.56718	0.41686	0.0858024	0.212041	0.369261	0.0760076	0.200855	0.399971	0.102461	0.195127	0.419572	0.125222	0.185851	0.404751	0.122433	0.178828	0.439084	0.140271	0.184184	0.464	0.158108	0.183576	0.446325	0.15141	0.179368	0.414719	0.148025	0.164614	0.403768	0.14679	0.160009	0.395695	0.14594	0.156907	0.391141	0.144361	0.156609	0.386356	0.142504	0.155964	0.383344	0.141159	0.15631	0.373681	0.123812	0.171656	0.447208	0.114688	0.246112	0.478929
-1.54969	0.413029	0.0838059	0.21296	0.364884	0.0739753	0.200781	0.396009	0.100408	0.195024	0.416775	0.123673	0.185728	0.401716	0.120862	0.178511	0.437303	0.139224	0.18412	0.463713	0.157798	0.183732	0.445391	0.150879	0.179278	0.414319	0.148233	0.164176	0.403596	0.147186	0.159552	0.395747	0.146501	0.156453	0.391341	0.145016	0.156184	0.386737	0.143251	0.155593	0.383851	0.141985	0.155961	0.374658	0.12461	0.171757	0.450047	0.115194	0.248159	0.484029
-1.53247	0.409166	0.0817816	0.213855	0.36056	0.0719466	0.200711	0.391998	0.0983329	0.194899	0.413913	0.122076	0.185609	0.398607	0.119221	0.178218	0.435399	0.138099	0.18405	0.463328	0.157419	0.183878	0.444367	0.150285	0.179186	0.413907	0.148417	0.163746	0.403422	0.147547	0.159127	0.395757	0.147016	0.156009	0.391556	0.145665	0.155767	0.387095	0.143976	0.15522	0.384347	0.142789	0.155619	0.375669	0.12542	0.171869	0.45287	0.115692	0.250201	0.489119
-1.51552	0.405394	0.0797749	0.214758	0.356221	0.0699151	0.200596	0.387923	0.0962114	0.194771	0.410927	0.120409	0.185474	0.395381	0.117516	0.177911	0.433436	0.136926	0.183993	0.462875	0.156975	0.184045	0.443303	0.149655	0.179102	0.413434	0.148552	0.163313	0.403208	0.147898	0.158673	0.395766	0.147532	0.155557	0.391741	0.146282	0.155352	0.387437	0.144695	0.154833	0.384852	0.143592	0.15528	0.376674	0.126224	0.171982	0.455668	0.116181	0.252235	0.494156
-1.49883	0.401671	0.0777788	0.215634	0.351903	0.0678943	0.200449	0.383751	0.0940559	0.1946	0.407769	0.118645	0.185322	0.392065	0.115768	0.177584	0.431331	0.135683	0.183904	0.462402	0.156503	0.184226	0.442154	0.148957	0.179022	0.412955	0.14867	0.162889	0.403	0.148227	0.158238	0.395794	0.14803	0.155134	0.39194	0.14689	0.154955	0.387794	0.145412	0.154455	0.385365	0.144386	0.154951	0.377702	0.127042	0.172092	0.458446	0.116666	0.254257	0.4992
-1.4824	0.397868	0.0757298	0.216473	0.347621	0.0658772	0.200296	0.379528	0.0918844	0.194397	0.404573	0.116863	0.18517	0.388692	0.113984	0.177255	0.429145	0.134378	0.183828	0.461809	0.155941	0.184402	0.440972	0.148217	0.178967	0.412447	0.148752	0.162474	0.40277	0.148526	0.157811	0.395795	0.148509	0.154701	0.392119	0.147492	0.15454	0.388171	0.146116	0.154098	0.385901	0.145177	0.154639	0.37876	0.127868	0.172215	0.461211	0.117143	0.256278	0.50424
-1.46622	0.394074	0.0736959	0.217261	0.343424	0.0639267	0.200088	0.375235	0.0896602	0.194198	0.401249	0.114999	0.185013	0.385171	0.112116	0.176908	0.426874	0.133022	0.183748	0.461136	0.15534	0.184564	0.439687	0.14741	0.178899	0.411897	0.148797	0.162062	0.4025	0.148786	0.157392	0.395784	0.148968	0.154273	0.392302	0.148069	0.154146	0.388508	0.14679	0.153736	0.386411	0.145956	0.154312	0.379792	0.128682	0.172322	0.463962	0.117614	0.258298	0.509228
-1.45028	0.390334	0.0716671	0.218045	0.33923	0.0619745	0.199847	0.370958	0.0874713	0.193959	0.397888	0.113132	0.184837	0.381589	0.110205	0.17657	0.424504	0.131607	0.183658	0.460411	0.154679	0.184748	0.438265	0.146522	0.178815	0.411346	0.148843	0.161644	0.402242	0.149052	0.156971	0.395754	0.149405	0.153847	0.392468	0.148627	0.153757	0.388884	0.147476	0.153388	0.386937	0.146731	0.153993	0.380829	0.129486	0.172441	0.466682	0.11808	0.260298	0.514165
-1.43458	0.386698	0.0696789	0.218813	0.335058	0.0600505	0.199553	0.366651	0.0852706	0.193691	0.394387	0.111187	0.184638	0.377888	0.108242	0.176202	0.422018	0.130111	0.183575	0.459629	0.153958	0.184957	0.436794	0.145595	0.178746	0.410746	0.148836	0.161233	0.401973	0.149294	0.156558	0.3957	0.149818	0.153423	0.392618	0.149172	0.153362	0.389223	0.148131	0.153035	0.387431	0.147472	0.153681	0.381897	0.130303	0.172573	0.469381	0.118538	0.262289	0.519128
-1.4191	0.383065	0.067699	0.219522	0.330912	0.0581438	0.199225	0.362275	0.0830147	0.193428	0.390816	0.109199	0.18444	0.374161	0.106262	0.175835	0.419386	0.128539	0.183472	0.45876	0.153181	0.185157	0.435302	0.14464	0.178691	0.410142	0.14882	0.160829	0.401676	0.149506	0.156148	0.395666	0.150227	0.153015	0.392782	0.14972	0.152967	0.389566	0.148782	0.152687	0.387962	0.14822	0.15339	0.382966	0.131125	0.172695	0.472074	0.118993	0.264284	0.524081
-1.40385	0.37943	0.0657165	0.220188	0.32685	0.0562762	0.198884	0.357861	0.0807685	0.193111	0.387132	0.10714	0.184242	0.370385	0.104246	0.17547	0.416689	0.126927	0.183374	0.457787	0.152329	0.185361	0.433686	0.1436	0.17863	0.409504	0.148761	0.160436	0.401363	0.149698	0.155742	0.395634	0.15063	0.152605	0.392914	0.150228	0.152583	0.389937	0.149435	0.152351	0.388475	0.148958	0.153086	0.384045	0.131951	0.172815	0.474729	0.119442	0.266252	0.528932
-1.38882	0.375749	0.0637017	0.220828	0.3228	0.0544302	0.198492	0.353398	0.0785169	0.192748	0.383378	0.105057	0.184019	0.36642	0.102137	0.175066	0.413862	0.125244	0.183259	0.456745	0.15143	0.185569	0.431966	0.14251	0.178549	0.408837	0.148687	0.160031	0.401004	0.149854	0.155331	0.395543	0.150983	0.152195	0.393052	0.150724	0.152213	0.390286	0.150062	0.152019	0.388993	0.149697	0.152781	0.385146	0.132778	0.172951	0.477366	0.119884	0.268214	0.533773
-1.374	0.372178	0.0617706	0.221403	0.318774	0.0526106	0.198054	0.348989	0.0762829	0.192395	0.379492	0.102907	0.183772	0.362426	0.100019	0.174657	0.410951	0.123513	0.183142	0.455619	0.150467	0.185782	0.430152	0.141339	0.178491	0.408089	0.148544	0.159632	0.400628	0.149988	0.154929	0.395432	0.151317	0.151787	0.393181	0.151204	0.151849	0.390608	0.150663	0.151687	0.389526	0.150421	0.152496	0.386255	0.133612	0.17308	0.479966	0.120321	0.270154	0.5386
-1.35939	0.368646	0.0598459	0.221959	0.314842	0.0508464	0.197592	0.344577	0.0740587	0.192012	0.375556	0.100742	0.18351	0.358393	0.0978837	0.174237	0.407919	0.121709	0.18302	0.454419	0.149453	0.185998	0.428316	0.140154	0.178438	0.407342	0.148406	0.159227	0.400252	0.150107	0.154536	0.395325	0.151638	0.151392	0.393293	0.151675	0.151473	0.390939	0.151262	0.151362	0.390034	0.151127	0.152206	0.387354	0.134425	0.17322	0.482529	0.120754	0.272066	0.543378
-1.34499	0.365179	0.0579585	0.222477	0.310944	0.0491027	0.197102	0.340171	0.0718483	0.1916	0.371556	0.0985436	0.183236	0.354319	0.0957175	0.173822	0.404786	0.119859	0.182881	0.453091	0.14835	0.186217	0.426299	0.138859	0.178364	0.406557	0.148224	0.158834	0.399829	0.150191	0.154139	0.395236	0.151955	0.15101	0.393408	0.152125	0.151118	0.39127	0.151842	0.151052	0.390545	0.151823	0.151924	0.388473	0.135253	0.17336	0.485088	0.12118	0.273982	0.54815
-1.33078	0.361698	0.0560901	0.222915	0.307105	0.0474213	0.196549	0.335709	0.0696007	0.191177	0.367507	0.0963198	0.182955	0.350176	0.093525	0.17338	0.401565	0.117954	0.182742	0.451689	0.147212	0.186427	0.424243	0.137552	0.178286	0.405714	0.148002	0.158437	0.399387	0.150255	0.153745	0.395105	0.15224	0.15062	0.393483	0.152553	0.150749	0.391581	0.152407	0.150738	0.391042	0.152508	0.151637	0.389587	0.136077	0.173495	0.487611	0.121602	0.275877	0.552929
-1.31676	0.358263	0.0542298	0.223346	0.303302	0.0457499	0.195986	0.33134	0.0674256	0.190728	0.363332	0.0940456	0.182632	0.345989	0.0913096	0.172932	0.398192	0.115963	0.182594	0.450188	0.145999	0.186643	0.422076	0.136158	0.178216	0.404887	0.147779	0.158051	0.398953	0.150307	0.153367	0.394929	0.152493	0.150225	0.393556	0.152966	0.15039	0.391894	0.152978	0.150412	0.391528	0.153173	0.151358	0.390712	0.136909	0.173628	0.490108	0.122019	0.277753	0.55766
-1.30294	0.354874	0.052414	0.223719	0.299537	0.044115	0.19538	0.326948	0.065269	0.190216	0.359145	0.0917749	0.1823	0.341767	0.0890818	0.172468	0.394784	0.113972	0.182429	0.448586	0.14473	0.186851	0.419808	0.134698	0.178156	0.404008	0.147506	0.157671	0.39848	0.150333	0.152977	0.39476	0.152726	0.149856	0.393633	0.153382	0.150026	0.392202	0.153517	0.150113	0.392034	0.153848	0.151079	0.391835	0.13774	0.173755	0.492608	0.122432	0.279642	0.562279
-1.2893	0.351536	0.0506374	0.224045	0.295838	0.0425423	0.194722	0.322597	0.0631411	0.189685	0.354967	0.0894946	0.181983	0.337478	0.0868191	0.17199	0.391271	0.111913	0.18226	0.446862	0.143379	0.187059	0.41741	0.133167	0.17808	0.40308	0.1472	0.157288	0.397981	0.150323	0.152603	0.394569	0.152948	0.149475	0.393671	0.153759	0.149664	0.392511	0.154067	0.149795	0.392535	0.154494	0.150822	0.392972	0.138564	0.173899	0.495042	0.12284	0.28148	0.566888
-1.27583	0.348296	0.0489197	0.224335	0.292142	0.0409703	0.194041	0.318296	0.0610352	0.189151	0.350685	0.0871695	0.181635	0.333172	0.0845593	0.171496	0.387619	0.109781	0.182078	0.44504	0.141951	0.187293	0.414935	0.131595	0.178002	0.402107	0.146869	0.156891	0.397462	0.150285	0.15224	0.394353	0.153152	0.149087	0.393741	0.154143	0.149318	0.39279	0.154577	0.14949	0.393009	0.155119	0.150562	0.394097	0.139377	0.174043	0.49742	0.123247	0.283269	0.57154
-1.26255	0.345015	0.0472239	0.224523	0.288543	0.039468	0.193327	0.313986	0.0589454	0.188575	0.34642	0.0848625	0.18128	0.328851	0.0823021	0.17098	0.383905	0.107627	0.181881	0.443157	0.140485	0.187535	0.412378	0.129967	0.177932	0.401085	0.146497	0.156499	0.396899	0.150228	0.15186	0.394146	0.153336	0.148724	0.393759	0.154473	0.148982	0.393073	0.155074	0.1492	0.393461	0.155738	0.150287	0.395243	0.140206	0.174185	0.49979	0.123644	0.285061	0.576134
-1.24943	0.341796	0.0455529	0.224697	0.285007	0.0380191	0.192571	0.309747	0.0569196	0.187959	0.342065	0.0825243	0.180884	0.324538	0.0800393	0.170476	0.380084	0.10542	0.181667	0.441125	0.138947	0.18774	0.409726	0.128295	0.177843	0.400056	0.146112	0.156113	0.396312	0.150151	0.151476	0.393906	0.153497	0.148354	0.39376	0.154794	0.148639	0.393343	0.155562	0.148905	0.39395	0.156363	0.150031	0.396402	0.141039	0.17433	0.502153	0.124041	0.286853	0.580683
-1.23648	0.338612	0.0439144	0.224825	0.281487	0.0365922	0.191777	0.305581	0.0549377	0.187331	0.337728	0.0802035	0.18048	0.320189	0.077767	0.16995	0.376175	0.10315	0.181467	0.43893	0.137303	0.187953	0.406964	0.126553	0.177753	0.398951	0.145661	0.155737	0.395686	0.15003	0.151105	0.393611	0.153617	0.147978	0.393755	0.155116	0.148286	0.393603	0.156045	0.148601	0.394425	0.156967	0.149778	0.397544	0.141866	0.174462	0.504461	0.124432	0.288603	0.585145
-1.2237	0.335466	0.0423285	0.224882	0.277997	0.0351886	0.190956	0.301441	0.0529845	0.186669	0.333363	0.0778759	0.180057	0.315847	0.0755182	0.169397	0.372206	0.100869	0.181241	0.436689	0.135633	0.188178	0.40411	0.12475	0.177671	0.397829	0.145204	0.155357	0.395051	0.149895	0.150741	0.393293	0.153709	0.147615	0.393725	0.155393	0.147954	0.393834	0.156495	0.148304	0.394885	0.157556	0.149526	0.398703	0.142692	0.174608	0.50674	0.124821	0.290332	0.589615
-1.21107	0.332331	0.0407663	0.224885	0.274546	0.0338211	0.190103	0.297338	0.0510565	0.18599	0.32904	0.0755897	0.179612	0.311512	0.0732874	0.168819	0.368157	0.0985527	0.180995	0.434279	0.133873	0.188376	0.40111	0.122873	0.177571	0.396684	0.144725	0.154976	0.394347	0.149713	0.150368	0.392974	0.153804	0.147241	0.393663	0.155653	0.147614	0.394084	0.15694	0.148024	0.395326	0.158128	0.149271	0.399873	0.143527	0.17475	0.508987	0.125205	0.292037	0.594033
-1.1986	0.329232	0.0392503	0.224827	0.271202	0.0325267	0.189224	0.293292	0.0491696	0.185292	0.324673	0.073282	0.179149	0.30717	0.0710458	0.168242	0.364027	0.09619	0.180748	0.431768	0.132044	0.188593	0.39805	0.120958	0.177479	0.395473	0.14419	0.154601	0.393626	0.149518	0.149996	0.392622	0.153861	0.146879	0.393596	0.155904	0.147275	0.394292	0.157352	0.147741	0.395751	0.158682	0.149018	0.401034	0.144348	0.174896	0.511208	0.125586	0.293725	0.598391
-1.18629	0.326157	0.0377778	0.224702	0.267862	0.0312466	0.188311	0.289317	0.0473489	0.184552	0.320324	0.0709878	0.178681	0.302905	0.0688538	0.167664	0.35983	0.0938121	0.180472	0.429156	0.130153	0.188817	0.394882	0.118995	0.177365	0.394191	0.143608	0.154224	0.392919	0.149308	0.149649	0.392266	0.153899	0.146532	0.393524	0.156134	0.146951	0.394516	0.157765	0.147468	0.396196	0.159231	0.148785	0.402201	0.145172	0.175041	0.513415	0.125964	0.295406	0.602764
-1.17412	0.323146	0.0363434	0.224552	0.264542	0.0299988	0.187356	0.285386	0.0455682	0.183779	0.316003	0.0687335	0.178179	0.29863	0.0666576	0.167073	0.355627	0.0914455	0.180179	0.426427	0.128207	0.189028	0.391573	0.116948	0.177245	0.392883	0.14302	0.153833	0.39217	0.149069	0.149294	0.391883	0.153921	0.146176	0.393429	0.156343	0.146625	0.394705	0.15816	0.147178	0.396598	0.159756	0.148536	0.403346	0.145985	0.175178	0.515564	0.126338	0.297044	0.607095
-1.1621	0.320177	0.0349676	0.224331	0.26131	0.0288308	0.186353	0.281444	0.0437882	0.182982	0.311679	0.0664971	0.177642	0.294387	0.0645013	0.166453	0.351386	0.0890503	0.179891	0.423615	0.126228	0.189218	0.388185	0.114861	0.177126	0.391523	0.142391	0.153442	0.391351	0.148789	0.148924	0.391478	0.153912	0.145831	0.393316	0.156536	0.146299	0.394871	0.15853	0.146893	0.396991	0.160268	0.14829	0.404512	0.146816	0.175309	0.517656	0.12671	0.29863	0.611401
-1.15023	0.317161	0.0335819	0.224058	0.258109	0.0276842	0.185331	0.277653	0.0421029	0.182179	0.307413	0.0642815	0.17712	0.290161	0.0623587	0.16582	0.347113	0.086643	0.179594	0.420632	0.124124	0.189429	0.384723	0.112739	0.176997	0.390127	0.141725	0.153063	0.390496	0.148478	0.148559	0.391032	0.153876	0.145479	0.39317	0.156702	0.145971	0.395037	0.158893	0.146611	0.397395	0.160774	0.148056	0.405665	0.147626	0.175447	0.519735	0.127079	0.300211	0.615637
-1.13849	0.314212	0.0322661	0.223726	0.254949	0.0265626	0.184296	0.273903	0.0404586	0.181339	0.303164	0.0620887	0.176577	0.285972	0.0602406	0.165181	0.342736	0.0842016	0.179254	0.417474	0.121954	0.189604	0.381173	0.110561	0.176873	0.388682	0.141022	0.152686	0.389626	0.148143	0.148207	0.390574	0.153818	0.14514	0.393029	0.156864	0.145648	0.395211	0.159238	0.146351	0.397776	0.161267	0.147812	0.406836	0.148446	0.175589	0.521792	0.127444	0.301776	0.619819
-1.12689	0.311299	0.0309984	0.223334	0.251781	0.0254662	0.183205	0.270215	0.0388601	0.180479	0.29894	0.0599416	0.175987	0.281841	0.0581766	0.164514	0.338343	0.0817637	0.178901	0.414295	0.119761	0.189806	0.377546	0.108338	0.176753	0.387184	0.140275	0.152317	0.388732	0.147786	0.147857	0.39007	0.153735	0.144787	0.39284	0.156981	0.145329	0.395338	0.159551	0.146082	0.398141	0.161732	0.147579	0.408014	0.149257	0.175743	0.523792	0.127805	0.303298	0.623986
-1.11542	0.308353	0.0297627	0.222847	0.248693	0.0244222	0.182102	0.266562	0.0372915	0.179595	0.294791	0.0578411	0.175391	0.277765	0.0561553	0.163829	0.333992	0.0793533	0.178549	0.410944	0.117479	0.189985	0.373828	0.106092	0.176596	0.385621	0.139503	0.151925	0.387777	0.147387	0.147502	0.389544	0.153624	0.144444	0.392645	0.157083	0.14502	0.395468	0.159854	0.145824	0.398504	0.162188	0.147352	0.409207	0.150081	0.175894	0.525752	0.128161	0.304788	0.628057
-1.10409	0.305485	0.0285685	0.222351	0.245632	0.0234098	0.180965	0.262965	0.0357772	0.178677	0.29068	0.0557628	0.174789	0.273717	0.0541553	0.163132	0.329618	0.0769312	0.178189	0.407505	0.115157	0.190163	0.370034	0.103799	0.17644	0.384012	0.138699	0.151529	0.386785	0.146949	0.14716	0.388997	0.153497	0.144098	0.392392	0.15715	0.144699	0.395554	0.160127	0.145559	0.398868	0.162636	0.147131	0.410364	0.150886	0.17603	0.527675	0.128517	0.306249	0.632101
-1.09288	0.302613	0.0274073	0.221786	0.242586	0.0224217	0.179798	0.25945	0.0343241	0.177736	0.286583	0.0537199	0.174143	0.269746	0.052201	0.162433	0.325211	0.0745254	0.177781	0.403968	0.112782	0.190339	0.366146	0.101443	0.176296	0.382354	0.137846	0.15115	0.385751	0.146499	0.146797	0.388382	0.153322	0.143746	0.392136	0.157218	0.144371	0.395656	0.160404	0.1453	0.399181	0.163059	0.146889	0.411538	0.151695	0.176176	0.529572	0.128872	0.307685	0.636125
-1.0818	0.29974	0.0262822	0.22115	0.239632	0.0214947	0.178618	0.255989	0.032909	0.176778	0.282546	0.0517184	0.173487	0.265842	0.050297	0.161717	0.320864	0.0721603	0.177369	0.400363	0.110381	0.190504	0.362206	0.0990857	0.176121	0.380623	0.136944	0.150773	0.384684	0.146022	0.146433	0.387769	0.153137	0.143406	0.391859	0.157264	0.144045	0.395717	0.16065	0.145035	0.399501	0.163471	0.14666	0.412733	0.152515	0.176323	0.531459	0.129223	0.309121	0.640093
-1.07084	0.296906	0.0251919	0.220484	0.236644	0.0205771	0.177384	0.252569	0.0315318	0.175794	0.278598	0.0497739	0.172825	0.261974	0.0484256	0.16098	0.316531	0.0698052	0.176949	0.396614	0.107899	0.19066	0.358207	0.096701	0.175936	0.378896	0.136048	0.150394	0.383588	0.145499	0.146097	0.387135	0.15292	0.143081	0.391564	0.157276	0.143737	0.395762	0.160877	0.144774	0.399823	0.163862	0.146452	0.413905	0.153322	0.176463	0.533265	0.129573	0.310487	0.644
-1.06	0.294087	0.0241563	0.219738	0.233719	0.0196984	0.176143	0.249182	0.0301843	0.174788	0.2747	0.047877	0.172132	0.258188	0.0466024	0.160243	0.312141	0.0674299	0.176503	0.392746	0.105361	0.190808	0.354138	0.0942848	0.175739	0.377081	0.135084	0.150016	0.382442	0.144947	0.145753	0.386444	0.152665	0.142751	0.391235	0.157255	0.143437	0.395795	0.161088	0.144517	0.400118	0.164231	0.146242	0.415058	0.154128	0.176582	0.535034	0.129919	0.31182	0.647821
-1.04927	0.29124	0.0231304	0.218937	0.23086	0.0188701	0.174882	0.245887	0.0289006	0.173769	0.270866	0.0460259	0.171425	0.254408	0.0448091	0.159462	0.30785	0.0651207	0.176055	0.388792	0.102787	0.190947	0.350027	0.0918396	0.17555	0.375188	0.134072	0.149635	0.381251	0.144368	0.145402	0.385722	0.152393	0.142414	0.39088	0.157227	0.14312	0.395818	0.161283	0.144266	0.400403	0.164589	0.146032	0.416214	0.154919	0.176718	0.536793	0.130261	0.313152	0.651602
-1.03867	0.288421	0.0221533	0.218079	0.228004	0.0180449	0.173609	0.24263	0.0276568	0.172718	0.267109	0.0442388	0.170691	0.250723	0.043073	0.158681	0.303593	0.0628482	0.175582	0.384801	0.100213	0.191066	0.34587	0.0893867	0.175341	0.373257	0.133048	0.149241	0.380045	0.143778	0.14505	0.385004	0.15212	0.142077	0.390514	0.157172	0.142819	0.395799	0.161446	0.14401	0.400639	0.164923	0.145802	0.417379	0.15571	0.17686	0.538486	0.130602	0.314426	0.655348
-1.02817	0.285601	0.021208	0.217161	0.225139	0.0172448	0.172287	0.239451	0.0264629	0.171661	0.263374	0.0424679	0.169943	0.247101	0.0413743	0.157897	0.299372	0.0606101	0.175088	0.380726	0.0975882	0.191185	0.341678	0.0869311	0.17511	0.371284	0.131985	0.148857	0.378775	0.143128	0.144708	0.384234	0.151797	0.141748	0.390106	0.157088	0.142514	0.395759	0.161586	0.143761	0.400878	0.165248	0.145584	0.418563	0.156513	0.177003	0.540165	0.130942	0.315687	0.659088
-1.01779	0.28281	0.0203016	0.2162	0.222299	0.0164751	0.170937	0.236296	0.0253154	0.170554	0.259735	0.0407638	0.169185	0.243585	0.0397592	0.15709	0.29519	0.058406	0.174577	0.376519	0.094902	0.191286	0.337458	0.0844571	0.174882	0.369226	0.130865	0.148472	0.377441	0.142427	0.144376	0.383398	0.151436	0.141406	0.389669	0.15697	0.142219	0.395724	0.161722	0.143515	0.401123	0.165561	0.145377	0.419755	0.157315	0.177151	0.541798	0.131278	0.316916	0.662764
-1.00751	0.280031	0.01942	0.215203	0.219536	0.0157541	0.169582	0.233187	0.0242003	0.169434	0.256153	0.0391063	0.168403	0.24009	0.0381614	0.156266	0.291046	0.0562354	0.174049	0.372279	0.0922063	0.191388	0.333245	0.0819908	0.174656	0.36714	0.129732	0.148083	0.376073	0.141712	0.144035	0.382548	0.151047	0.141084	0.389193	0.156832	0.141914	0.395662	0.161826	0.143279	0.401342	0.165837	0.145184	0.420891	0.158093	0.177271	0.54338	0.131613	0.318097	0.666345
-0.997344	0.277265	0.0185799	0.214148	0.21679	0.0150572	0.168203	0.230143	0.0231281	0.168306	0.25259	0.0374797	0.167589	0.236688	0.0366199	0.155442	0.286981	0.054124	0.173504	0.36801	0.0895202	0.191461	0.329035	0.0795421	0.174412	0.364991	0.128546	0.147705	0.37465	0.140962	0.143686	0.3817	0.15065	0.140771	0.388719	0.15669	0.141612	0.395575	0.161912	0.143039	0.401529	0.166089	0.144989	0.422051	0.158884	0.177397	0.544936	0.131948	0.319257	0.66994
-0.987279	0.274504	0.0177742	0.213036	0.214062	0.0143778	0.166809	0.227113	0.0220832	0.167146	0.24912	0.0359214	0.166759	0.233337	0.0351237	0.154596	0.282954	0.0520538	0.17293	0.363735	0.086826	0.191546	0.324803	0.0770942	0.174148	0.36274	0.127305	0.147312	0.373191	0.14018	0.143348	0.380763	0.150192	0.140451	0.3882	0.156502	0.141318	0.395451	0.161981	0.142783	0.401698	0.166338	0.144781	0.423208	0.159661	0.177531	0.546444	0.132279	0.320376	0.673411
-0.977314	0.271694	0.0169734	0.211863	0.211365	0.0137252	0.165398	0.224188	0.021103	0.165986	0.24576	0.034432	0.165924	0.230023	0.0336627	0.153728	0.279005	0.0500311	0.172353	0.35943	0.084131	0.191615	0.320583	0.0746645	0.173872	0.360483	0.126064	0.14692	0.371705	0.139385	0.143001	0.379822	0.149723	0.140141	0.387639	0.156291	0.141015	0.395313	0.162015	0.14255	0.40187	0.166581	0.144576	0.424389	0.16044	0.177682	0.547897	0.132609	0.321449	0.676753
-0.96745	0.268907	0.0162084	0.210651	0.20867	0.0130926	0.163958	0.22128	0.0201489	0.164799	0.242434	0.0329767	0.165066	0.226792	0.0322528	0.152858	0.275123	0.0480612	0.171757	0.355081	0.0814351	0.191652	0.316352	0.0722389	0.173581	0.358161	0.124782	0.14652	0.370153	0.138536	0.142659	0.378808	0.149219	0.139807	0.387044	0.156047	0.140717	0.395168	0.162033	0.142328	0.401999	0.166781	0.144376	0.425549	0.161218	0.177812	0.549328	0.132937	0.322501	0.680097
-0.957683	0.266119	0.0154663	0.209396	0.205991	0.0124977	0.162475	0.21841	0.0192267	0.163594	0.239135	0.0315537	0.16418	0.223632	0.0309038	0.151964	0.271272	0.0461277	0.171132	0.350719	0.0787481	0.19167	0.312177	0.0698476	0.173293	0.355751	0.12344	0.146123	0.368545	0.137647	0.14232	0.377772	0.148686	0.139487	0.386436	0.155783	0.140431	0.395	0.162034	0.142101	0.402113	0.166965	0.14418	0.426719	0.161992	0.177954	0.550725	0.133264	0.323528	0.683421
-0.948013	0.263364	0.0147895	0.208072	0.203373	0.0119305	0.161004	0.215582	0.0183408	0.162373	0.235945	0.0301946	0.163298	0.220532	0.0295814	0.151079	0.267547	0.0442774	0.170499	0.346359	0.0760729	0.191678	0.308007	0.0674787	0.172979	0.353311	0.122077	0.14573	0.366902	0.136731	0.141987	0.37669	0.148114	0.139173	0.385826	0.155501	0.140161	0.394772	0.161998	0.14186	0.402217	0.167137	0.143985	0.42787	0.162759	0.178082	0.552068	0.13359	0.324503	0.68665
-0.938436	0.260566	0.014105	0.206708	0.200773	0.0113762	0.159525	0.212768	0.017483	0.161121	0.232788	0.0288784	0.162381	0.217492	0.028308	0.150177	0.263844	0.0424531	0.169842	0.342039	0.0734312	0.19168	0.303836	0.0651302	0.172635	0.350787	0.120659	0.145336	0.365213	0.135784	0.141652	0.375583	0.147514	0.13887	0.385156	0.15518	0.139882	0.394528	0.161939	0.141632	0.402314	0.167289	0.143802	0.429018	0.163518	0.178213	0.553385	0.133914	0.325459	0.689787
-0.928951	0.257778	0.0134528	0.205301	0.198183	0.0108462	0.158017	0.210019	0.0166696	0.159862	0.22969	0.0276136	0.161441	0.214503	0.0270735	0.149262	0.260242	0.0406955	0.169177	0.337751	0.0708202	0.191668	0.29978	0.0628449	0.172305	0.348212	0.119211	0.144942	0.363495	0.134814	0.14132	0.374447	0.146884	0.138575	0.384416	0.154826	0.13958	0.394285	0.161876	0.141405	0.40236	0.1674	0.143616	0.430165	0.164275	0.178344	0.554662	0.134235	0.326382	0.692919
-0.919556	0.254979	0.0128331	0.203832	0.195601	0.010338	0.156483	0.207325	0.0158882	0.158603	0.226665	0.026386	0.160508	0.211577	0.0258863	0.148335	0.256708	0.0389942	0.168489	0.333435	0.068215	0.191622	0.295728	0.0605651	0.171965	0.345613	0.117749	0.144549	0.361674	0.133777	0.140979	0.373232	0.146209	0.138267	0.383669	0.154459	0.139285	0.393997	0.16177	0.141184	0.40237	0.167493	0.14342	0.431287	0.165024	0.178457	0.555881	0.134556	0.327252	0.695969
-0.91025	0.252193	0.0122325	0.202339	0.193041	0.00984813	0.15494	0.20465	0.0151368	0.157316	0.223696	0.025204	0.159558	0.208726	0.0247516	0.147399	0.25321	0.0373273	0.167778	0.329181	0.0656564	0.19157	0.291741	0.0583475	0.171598	0.342963	0.116244	0.144165	0.359803	0.132704	0.140644	0.371987	0.14551	0.137961	0.382892	0.154041	0.13902	0.393666	0.161631	0.140962	0.4024	0.167581	0.143243	0.432409	0.165765	0.178576	0.557054	0.134874	0.328083	0.698942
-0.90103	0.249458	0.0116696	0.200833	0.19051	0.00937667	0.153392	0.202025	0.0144277	0.156013	0.220782	0.0240642	0.158595	0.205912	0.0236573	0.146437	0.249794	0.0357226	0.16705	0.324983	0.0631476	0.191498	0.287775	0.0561537	0.171212	0.340208	0.114686	0.143761	0.357898	0.131606	0.140314	0.370687	0.144772	0.137655	0.382056	0.153597	0.138736	0.393335	0.161488	0.140744	0.402428	0.167656	0.143074	0.433563	0.166513	0.178713	0.55821	0.135191	0.328899	0.701818
-0.891896	0.246714	0.0111305	0.199278	0.188025	0.00893444	0.151843	0.19942	0.0137333	0.154703	0.217896	0.0229691	0.157592	0.203122	0.0225895	0.145456	0.246438	0.0341685	0.166299	0.320823	0.0606792	0.191401	0.283911	0.0540237	0.170827	0.337394	0.113093	0.143356	0.355936	0.130475	0.139976	0.369356	0.144005	0.137358	0.381213	0.153146	0.138454	0.392981	0.161314	0.140534	0.402396	0.167685	0.142898	0.434725	0.167253	0.178861	0.55931	0.135507	0.329667	0.704625
-0.882845	0.243913	0.0105929	0.197663	0.185504	0.00849809	0.150251	0.196844	0.0130615	0.153383	0.215065	0.021925	0.156565	0.200409	0.021568	0.144477	0.243178	0.0326841	0.165534	0.316753	0.0582756	0.191292	0.280122	0.0519444	0.170434	0.334547	0.111481	0.142951	0.353943	0.129318	0.139645	0.367971	0.143202	0.137055	0.380296	0.152644	0.138163	0.392552	0.161088	0.140319	0.402328	0.167683	0.142727	0.435868	0.167981	0.179003	0.560363	0.135822	0.330391	0.707478
-0.873875	0.241094	0.0100724	0.196002	0.183019	0.00808862	0.148651	0.194316	0.0124338	0.152046	0.212276	0.020899	0.155544	0.197752	0.0205873	0.14349	0.239975	0.0312357	0.164762	0.312747	0.0559232	0.191165	0.276371	0.0499139	0.170003	0.331642	0.109816	0.142566	0.351868	0.128103	0.139315	0.366567	0.142376	0.136765	0.379356	0.152117	0.137882	0.392123	0.160856	0.140111	0.402243	0.167669	0.142552	0.436994	0.168705	0.179132	0.561379	0.136137	0.331082	0.710235
-0.864986	0.238344	0.00959519	0.194337	0.180574	0.00769997	0.147055	0.191807	0.0118243	0.150696	0.209557	0.0199233	0.154514	0.195154	0.019654	0.142488	0.236812	0.0298276	0.163966	0.308795	0.0536187	0.191015	0.272665	0.0479117	0.169567	0.328705	0.108149	0.142162	0.349723	0.12685	0.138975	0.365081	0.141499	0.136464	0.378404	0.151557	0.137627	0.39167	0.160601	0.139905	0.402132	0.167629	0.142381	0.438116	0.169417	0.179269	0.562338	0.13645	0.331722	0.712872
-0.856176	0.235562	0.00912782	0.192625	0.178133	0.00731742	0.145451	0.189309	0.0112414	0.149318	0.206874	0.0189925	0.153453	0.192588	0.0187434	0.14148	0.233753	0.0284958	0.163153	0.304943	0.0513845	0.190852	0.269082	0.04599	0.169129	0.325695	0.10644	0.141749	0.347553	0.125578	0.138643	0.363545	0.140584	0.136166	0.377378	0.150958	0.137355	0.391179	0.16031	0.139704	0.402018	0.167575	0.14222	0.43924	0.170138	0.179393	0.563285	0.136761	0.332351	0.715395
-0.847444	0.232775	0.00868246	0.190871	0.175715	0.00696191	0.143829	0.186835	0.010678	0.14793	0.204233	0.0180958	0.152378	0.190049	0.0178565	0.14046	0.23076	0.0272062	0.162337	0.301172	0.0492078	0.190676	0.265574	0.0441297	0.168667	0.322619	0.104689	0.141336	0.345341	0.124271	0.138317	0.36197	0.139635	0.135878	0.376318	0.150332	0.137085	0.390663	0.16	0.139504	0.401874	0.167496	0.142057	0.440349	0.170847	0.179513	0.564216	0.137072	0.332967	0.717888
-0.838787	0.230026	0.00825805	0.189117	0.17331	0.00661371	0.142206	0.184415	0.0101506	0.146542	0.20166	0.0172341	0.151312	0.187576	0.0170295	0.139418	0.227799	0.0259471	0.161501	0.297436	0.0470685	0.190472	0.262074	0.0422884	0.168179	0.319525	0.102929	0.140925	0.343054	0.122917	0.137986	0.360327	0.13863	0.1356	0.375219	0.149668	0.136824	0.390103	0.159656	0.139298	0.401685	0.167377	0.141897	0.441472	0.171551	0.179648	0.565112	0.137382	0.333552	0.720367
-0.830204	0.227242	0.0078448	0.187312	0.17091	0.0062745	0.140572	0.181987	0.00963656	0.145124	0.199116	0.0164103	0.15022	0.18514	0.0162261	0.138373	0.224882	0.0247351	0.160636	0.293831	0.0450257	0.19025	0.258655	0.0405002	0.167686	0.316398	0.101132	0.140534	0.340708	0.121522	0.137659	0.358657	0.137604	0.135328	0.374078	0.148975	0.136563	0.389488	0.159262	0.139102	0.401478	0.167236	0.141746	0.442574	0.172239	0.179777	0.56593	0.137691	0.334069	0.722783
-0.821694	0.224435	0.00745114	0.185454	0.16852	0.00595866	0.138913	0.17961	0.00915556	0.143705	0.196603	0.0156197	0.149107	0.182756	0.0154515	0.137333	0.22205	0.0235948	0.159747	0.290303	0.0430367	0.190013	0.255353	0.0387865	0.167191	0.313199	0.0993119	0.140114	0.338323	0.120096	0.137341	0.356947	0.136564	0.135039	0.372905	0.148252	0.136308	0.388861	0.158846	0.138923	0.401263	0.167079	0.141602	0.443695	0.172924	0.179926	0.566698	0.137998	0.334538	0.725139
-0.813256	0.221653	0.00708297	0.18358	0.166145	0.00566114	0.137243	0.177279	0.00869554	0.142298	0.194111	0.0148579	0.147971	0.18041	0.0147167	0.136272	0.219271	0.0224914	0.158849	0.286856	0.0411104	0.189757	0.252119	0.0371246	0.166681	0.309973	0.0974731	0.139698	0.335853	0.118617	0.137016	0.355162	0.135464	0.134755	0.371679	0.147493	0.136049	0.388184	0.158407	0.138725	0.400991	0.166884	0.141449	0.444804	0.173612	0.180057	0.567434	0.138306	0.334978	0.727427
-0.804889	0.218888	0.00673165	0.181693	0.163782	0.00537231	0.135567	0.174953	0.00824957	0.140873	0.191677	0.0141388	0.146827	0.17809	0.0140076	0.135198	0.216555	0.0214249	0.157953	0.283467	0.0392492	0.189456	0.248957	0.0355231	0.166148	0.306711	0.0956117	0.139283	0.333338	0.117114	0.13669	0.353308	0.134308	0.134485	0.370396	0.146683	0.135801	0.387485	0.157939	0.138539	0.400711	0.166676	0.141301	0.445883	0.174289	0.180168	0.568119	0.138614	0.33537	0.729616
-0.79659	0.216113	0.00639425	0.179773	0.161457	0.0050982	0.133905	0.172626	0.00782198	0.139421	0.189271	0.013441	0.145676	0.175804	0.0133216	0.13412	0.213879	0.0204062	0.157024	0.280153	0.0374471	0.189134	0.245874	0.0339777	0.165603	0.303391	0.0937132	0.138867	0.330771	0.115584	0.136355	0.351427	0.133142	0.134207	0.369079	0.14585	0.135554	0.386743	0.157432	0.138359	0.400396	0.166416	0.141178	0.446994	0.17495	0.180322	0.568781	0.13892	0.33574	0.731728
-0.788359	0.213325	0.00606146	0.177831	0.159136	0.00483359	0.13223	0.170322	0.00741983	0.137954	0.1869	0.0127753	0.144511	0.173557	0.0126687	0.133031	0.211234	0.0194172	0.156078	0.276912	0.0357015	0.188794	0.242847	0.032474	0.165046	0.300047	0.0918001	0.138455	0.328163	0.114024	0.136025	0.349501	0.131939	0.133935	0.367686	0.144968	0.135298	0.38595	0.156888	0.138178	0.400025	0.16613	0.141037	0.448093	0.17561	0.180466	0.569416	0.139226	0.336086	0.733794
-0.780195	0.210543	0.00574375	0.17587	0.156809	0.00457887	0.130536	0.168031	0.00703267	0.136476	0.184562	0.0121423	0.14333	0.171333	0.0120472	0.13192	0.208657	0.0184807	0.155119	0.273786	0.0340398	0.188435	0.239893	0.0310335	0.164464	0.296715	0.0899059	0.138033	0.325514	0.112427	0.135708	0.347495	0.130672	0.133671	0.366273	0.144058	0.135059	0.385136	0.156321	0.138005	0.39964	0.165832	0.140896	0.449179	0.176271	0.180592	0.570011	0.13953	0.336397	0.735773
-0.772096	0.207745	0.00544345	0.173868	0.154511	0.00434036	0.128844	0.165783	0.00666911	0.135004	0.182246	0.0115264	0.142142	0.16915	0.0114519	0.130808	0.206116	0.0175788	0.154142	0.270741	0.0324319	0.188066	0.237003	0.0296378	0.163873	0.293378	0.0880013	0.137619	0.322788	0.110786	0.135382	0.345424	0.129365	0.133407	0.364807	0.143103	0.13483	0.384315	0.155738	0.137843	0.399227	0.165491	0.140774	0.450254	0.176908	0.180728	0.570559	0.139832	0.336665	0.737705
-0.764061	0.204974	0.00516358	0.171857	0.152224	0.00411662	0.127141	0.163543	0.00631787	0.13352	0.179969	0.0109469	0.14094	0.166999	0.010883	0.129688	0.203622	0.0167202	0.153146	0.26777	0.0308886	0.18767	0.234175	0.0282902	0.163267	0.289973	0.0860563	0.137197	0.320025	0.109115	0.135067	0.343309	0.128027	0.133146	0.363261	0.142109	0.13458	0.383404	0.155082	0.137682	0.39877	0.165118	0.140651	0.451325	0.177541	0.180865	0.5711	0.140137	0.336924	0.7396
-0.756088	0.20221	0.00489593	0.169834	0.149943	0.00390142	0.12543	0.161329	0.00597475	0.132046	0.17772	0.010391	0.139728	0.164881	0.010337	0.128566	0.201179	0.0159007	0.15214	0.264867	0.0294108	0.18724	0.231432	0.0270024	0.162651	0.286574	0.0841144	0.136782	0.31721	0.107412	0.13475	0.341151	0.126653	0.132894	0.361672	0.141084	0.134331	0.382439	0.154394	0.137519	0.398288	0.164736	0.140515	0.45239	0.178174	0.180991	0.571566	0.140439	0.337119	0.741381
-0.748178	0.199423	0.00463582	0.167775	0.147681	0.00369329	0.123724	0.159145	0.00565849	0.130563	0.175479	0.00985193	0.138499	0.162789	0.00981525	0.127433	0.19877	0.0151046	0.151128	0.262033	0.02799	0.186787	0.228733	0.0257483	0.162025	0.283149	0.0821617	0.136357	0.314355	0.105681	0.134437	0.338928	0.125235	0.132642	0.360045	0.140017	0.1341	0.381423	0.153677	0.137344	0.397772	0.164308	0.140396	0.453453	0.178792	0.181127	0.571993	0.140742	0.337272	0.743099
-0.740328	0.196658	0.0043939	0.165709	0.145423	0.00349336	0.12201	0.156971	0.00535935	0.129065	0.173274	0.00934801	0.137255	0.160718	0.00931593	0.126287	0.196386	0.0143384	0.150095	0.259271	0.0266151	0.186328	0.22609	0.0245433	0.161378	0.279686	0.0801929	0.135924	0.311431	0.103899	0.134131	0.336648	0.123781	0.132388	0.358361	0.138908	0.133872	0.380398	0.152937	0.137188	0.397212	0.163837	0.140287	0.454534	0.179396	0.181292	0.572392	0.141043	0.337402	0.744811
-0.732538	0.193898	0.00416	0.163634	0.143177	0.00330033	0.120295	0.154793	0.00506706	0.127552	0.171104	0.00886202	0.136016	0.158674	0.00884089	0.125133	0.194049	0.013617	0.149045	0.256593	0.0253074	0.185849	0.223502	0.0233928	0.160704	0.27626	0.0782546	0.135484	0.308471	0.102111	0.133811	0.334312	0.122286	0.13214	0.356618	0.13775	0.133653	0.37933	0.15215	0.137047	0.396597	0.163326	0.140177	0.455593	0.179991	0.181444	0.572741	0.141343	0.337485	0.746419
-0.724807	0.191138	0.00393225	0.161545	0.140963	0.0031236	0.118587	0.152642	0.00479041	0.126042	0.168944	0.00839217	0.134762	0.156646	0.00838512	0.123967	0.19175	0.0129296	0.147978	0.253965	0.024054	0.185335	0.220974	0.0222938	0.16001	0.272829	0.0763053	0.135052	0.305487	0.100307	0.133489	0.33192	0.120741	0.131907	0.354824	0.136554	0.133438	0.37821	0.151323	0.136909	0.395944	0.162787	0.140066	0.456631	0.180586	0.181574	0.573083	0.141644	0.337559	0.747963
-0.717133	0.188392	0.0037188	0.159448	0.138768	0.00295676	0.116882	0.150496	0.00452572	0.124519	0.166796	0.00795091	0.133482	0.154643	0.00794465	0.122799	0.189497	0.0122685	0.146915	0.251384	0.0228496	0.184791	0.218522	0.0212429	0.159315	0.2694	0.0743412	0.134641	0.302455	0.0984777	0.133161	0.32949	0.11917	0.131679	0.352962	0.135316	0.133218	0.377041	0.150454	0.136779	0.395272	0.16221	0.13998	0.457672	0.181167	0.181717	0.573399	0.141944	0.33761	0.749474
-0.709515	0.185627	0.00351857	0.157315	0.136564	0.00279751	0.115157	0.148359	0.00427709	0.122982	0.164659	0.00752902	0.132183	0.152673	0.00752629	0.121633	0.187242	0.0116302	0.145818	0.248892	0.0217103	0.184234	0.216132	0.0202293	0.15862	0.265954	0.072377	0.134216	0.299384	0.0966043	0.132857	0.326975	0.11755	0.131441	0.351032	0.134026	0.133005	0.375815	0.149545	0.136647	0.394587	0.161619	0.139899	0.458712	0.181734	0.18187	0.573652	0.142244	0.337602	0.750903
-0.701953	0.182856	0.00332154	0.155167	0.13436	0.00264417	0.113423	0.146241	0.00404154	0.121444	0.162563	0.00713279	0.130886	0.150724	0.00713759	0.120445	0.185025	0.0110295	0.144703	0.246443	0.0206108	0.183655	0.213797	0.0192605	0.157912	0.262533	0.0704382	0.133783	0.296303	0.0947272	0.132553	0.324407	0.115894	0.131207	0.349052	0.1327	0.132796	0.374534	0.148597	0.136514	0.393835	0.160976	0.139816	0.459756	0.182299	0.182027	0.573865	0.142542	0.337558	0.752321
-0.694445	0.180106	0.00313963	0.153016	0.132164	0.00249421	0.11169	0.144134	0.00381337	0.119903	0.160501	0.00675113	0.129598	0.148788	0.00676094	0.119253	0.182843	0.01046	0.143577	0.244034	0.0195526	0.183052	0.211477	0.0183234	0.157173	0.259135	0.0685208	0.133341	0.293202	0.0928367	0.132251	0.32181	0.114217	0.130976	0.347035	0.131347	0.13259	0.373201	0.147607	0.136387	0.393027	0.160297	0.139727	0.460788	0.182854	0.182178	0.574061	0.142839	0.337496	0.753628
-0.68699	0.177365	0.00296758	0.150857	0.129987	0.00235279	0.109962	0.14205	0.00360078	0.118363	0.158444	0.00638728	0.12829	0.146868	0.00639522	0.118059	0.180683	0.00991327	0.142437	0.241678	0.0185449	0.182424	0.209191	0.0174192	0.156415	0.255748	0.0665994	0.13291	0.290042	0.0909157	0.131938	0.319152	0.112495	0.13075	0.344951	0.129942	0.13239	0.371807	0.146569	0.136265	0.39219	0.159589	0.139646	0.461828	0.183399	0.182342	0.574249	0.143136	0.337427	0.754863
-0.679588	0.174629	0.00280258	0.148691	0.12783	0.00222073	0.108238	0.139975	0.00339885	0.116815	0.15639	0.00603781	0.126965	0.14497	0.00605813	0.116846	0.178557	0.00938495	0.1413	0.239376	0.0175915	0.181768	0.206964	0.0165562	0.155653	0.252414	0.0647131	0.132481	0.286841	0.0889591	0.131636	0.316437	0.110732	0.130531	0.342797	0.128491	0.132189	0.370362	0.145489	0.13615	0.391313	0.158837	0.139577	0.462847	0.183925	0.182505	0.574389	0.143434	0.337312	0.756042
-0.672238	0.171885	0.00264506	0.146505	0.125693	0.00209811	0.106519	0.137892	0.00320373	0.11525	0.154356	0.00570588	0.125634	0.143086	0.00573614	0.115626	0.176446	0.00888414	0.140139	0.237112	0.016684	0.18108	0.204787	0.0157426	0.154867	0.249088	0.0628366	0.132044	0.283641	0.0870088	0.131332	0.31367	0.108927	0.130321	0.340584	0.126987	0.132004	0.368852	0.144352	0.136048	0.390386	0.158027	0.139532	0.463864	0.184439	0.182675	0.574486	0.143731	0.337156	0.757193
-0.664938	0.169159	0.00249297	0.144325	0.123544	0.00197579	0.104788	0.135842	0.00302498	0.113693	0.152341	0.00539503	0.124291	0.141231	0.0054249	0.114417	0.174337	0.00841137	0.138943	0.234872	0.0158116	0.180362	0.202637	0.0149542	0.154068	0.245775	0.0609775	0.131594	0.280428	0.0850492	0.13103	0.310865	0.10709	0.130122	0.338301	0.125435	0.131822	0.367293	0.143187	0.135942	0.389423	0.157183	0.139498	0.464878	0.184946	0.182846	0.574548	0.144027	0.33697	0.758319
-0.657688	0.166446	0.00235116	0.142141	0.121405	0.00186007	0.103055	0.133802	0.00284812	0.112141	0.150331	0.00509625	0.122936	0.139371	0.0051259	0.113186	0.172261	0.00795872	0.137747	0.232672	0.0149717	0.179632	0.200547	0.0142081	0.153265	0.242473	0.0591203	0.131148	0.277213	0.0830843	0.130733	0.308002	0.10522	0.129919	0.335976	0.123843	0.131656	0.365679	0.141977	0.13584	0.388399	0.156302	0.139456	0.465872	0.185436	0.183014	0.574576	0.144323	0.336747	0.759367
-0.650487	0.163732	0.00221835	0.139943	0.119288	0.00175107	0.101333	0.131775	0.00268276	0.110584	0.148328	0.00480823	0.121572	0.137517	0.00483931	0.111944	0.170238	0.0075359	0.136557	0.230513	0.0141664	0.178889	0.198468	0.0134834	0.152439	0.239217	0.0572907	0.130705	0.273975	0.081106	0.130436	0.305099	0.103329	0.129712	0.3336	0.122216	0.131494	0.364002	0.140708	0.135756	0.387309	0.155378	0.139404	0.466857	0.185914	0.183183	0.574593	0.144619	0.336514	0.76028
-0.643334	0.161009	0.0020883	0.137731	0.117182	0.0016546	0.0996042	0.129752	0.002529	0.109016	0.146342	0.00453576	0.120202	0.135687	0.00456919	0.110701	0.168226	0.00712957	0.135355	0.2284	0.013413	0.178115	0.196439	0.0127957	0.151608	0.236025	0.0555056	0.13026	0.270735	0.0791276	0.130137	0.302166	0.101405	0.129522	0.331168	0.120551	0.131333	0.3623	0.139408	0.135694	0.386169	0.154401	0.139371	0.467862	0.18639	0.183367	0.574573	0.144912	0.336249	0.761232
-0.636229	0.158299	0.00196431	0.135519	0.115079	0.00156137	0.0978727	0.127733	0.00237907	0.107444	0.144378	0.00427948	0.118829	0.133884	0.00431527	0.109461	0.166194	0.00673627	0.134116	0.226304	0.0126939	0.177308	0.194441	0.0121437	0.150756	0.232884	0.0537427	0.129825	0.267471	0.077136	0.129836	0.299206	0.09945	0.129349	0.328662	0.118831	0.131179	0.360523	0.138061	0.135623	0.385	0.153393	0.139351	0.468853	0.18684	0.183561	0.574504	0.145206	0.335936	0.76216
-0.629169	0.155596	0.00185286	0.133297	0.112987	0.00147115	0.0961461	0.125736	0.00224262	0.105875	0.142423	0.00403761	0.117445	0.132093	0.00407418	0.108214	0.164175	0.0063601	0.132865	0.224242	0.0120096	0.176481	0.192466	0.0115172	0.149888	0.229748	0.0519885	0.129382	0.264261	0.0751756	0.129543	0.296206	0.0974694	0.129178	0.326099	0.117082	0.131015	0.358664	0.136652	0.135556	0.383735	0.152322	0.139321	0.469837	0.187288	0.183749	0.574412	0.145503	0.335597	0.763028
-0.622155	0.1529	0.0017463	0.131072	0.110898	0.00138054	0.0944213	0.123741	0.00211214	0.104299	0.14049	0.00381386	0.116057	0.130312	0.0038453	0.10696	0.16219	0.00600438	0.131616	0.222212	0.0113621	0.175631	0.190517	0.0109141	0.14901	0.226654	0.0502626	0.128936	0.261052	0.0732075	0.129259	0.293156	0.0954565	0.129007	0.323462	0.115274	0.130861	0.356742	0.135196	0.135498	0.382423	0.151203	0.13931	0.470805	0.187722	0.18393	0.574302	0.145796	0.335242	0.763823
-0.615186	0.150214	0.00164527	0.128846	0.108814	0.00129894	0.092689	0.121746	0.00198409	0.102719	0.138558	0.00359826	0.114658	0.12852	0.00362504	0.105684	0.16022	0.00566877	0.130352	0.220189	0.01074	0.174752	0.1886	0.0103431	0.148117	0.223655	0.0485902	0.128503	0.257862	0.0712467	0.128983	0.290101	0.0934366	0.128844	0.320754	0.113407	0.130724	0.354757	0.133688	0.135448	0.381071	0.150044	0.139312	0.471759	0.188123	0.18413	0.574173	0.146089	0.334868	0.764613
-0.608261	0.147533	0.00154921	0.126617	0.10674	0.00122119	0.0909599	0.119755	0.00186413	0.101131	0.136618	0.00338688	0.113245	0.126745	0.00342075	0.104404	0.158268	0.00535129	0.129081	0.2182	0.010152	0.173854	0.186708	0.00980281	0.147205	0.220715	0.0469666	0.128055	0.254671	0.0692821	0.128708	0.287026	0.0913993	0.128687	0.318048	0.111536	0.130601	0.352705	0.132126	0.13541	0.379671	0.148833	0.139334	0.472719	0.188513	0.184346	0.574034	0.146383	0.334481	0.765351
-0.601379	0.144876	0.0014559	0.124403	0.10469	0.00114872	0.0892439	0.117799	0.00175391	0.0995611	0.134695	0.00318998	0.111828	0.124988	0.00322606	0.103126	0.156325	0.00504371	0.127803	0.216223	0.0095939	0.172926	0.184829	0.00928151	0.146277	0.217807	0.0453561	0.127613	0.251489	0.0673301	0.128426	0.283919	0.0893375	0.128535	0.315287	0.109621	0.130485	0.350587	0.13051	0.135385	0.378215	0.147577	0.139365	0.473667	0.188897	0.184552	0.573858	0.146674	0.334062	0.766029
-0.59454	0.142207	0.00137105	0.122167	0.10265	0.00107972	0.0875328	0.115836	0.00164896	0.097978	0.132777	0.00300238	0.110404	0.123241	0.0030373	0.101848	0.154387	0.00475474	0.126505	0.214241	0.00905785	0.171962	0.182986	0.00879265	0.145338	0.214914	0.0437495	0.127174	0.248337	0.0653913	0.128152	0.280789	0.0872629	0.12838	0.312461	0.10766	0.130374	0.34839	0.128848	0.135353	0.376688	0.146271	0.139394	0.474603	0.18926	0.184764	0.573673	0.146966	0.333631	0.766671
-0.587742	0.139548	0.00128804	0.119935	0.100608	0.0010135	0.0858153	0.113873	0.00154831	0.0963887	0.130868	0.00282655	0.108972	0.121499	0.00286216	0.100557	0.152456	0.00448789	0.125184	0.212293	0.00854847	0.17099	0.181156	0.00832562	0.14438	0.212095	0.0421949	0.126733	0.245213	0.0634681	0.127882	0.277633	0.0851554	0.128244	0.309593	0.105668	0.130268	0.346143	0.127142	0.135334	0.375105	0.144901	0.13945	0.475539	0.18961	0.184986	0.573455	0.147255	0.333173	0.767288
-0.580985	0.136893	0.0012065	0.117703	0.0985831	0.000953324	0.0841042	0.111927	0.00145602	0.0948026	0.128961	0.00265833	0.10753	0.119764	0.00269688	0.0992593	0.150534	0.00423291	0.123854	0.210372	0.0080674	0.170003	0.179347	0.00787787	0.143413	0.209331	0.0406786	0.126286	0.242118	0.0615591	0.127616	0.274476	0.0830415	0.128119	0.306664	0.103627	0.130174	0.343841	0.125376	0.135341	0.373441	0.143469	0.139515	0.476479	0.189951	0.185216	0.573192	0.147545	0.33267	0.767861
-0.574269	0.134245	0.00113241	0.115468	0.0965649	0.000895768	0.0823954	0.109983	0.00136637	0.0932143	0.127059	0.00250133	0.106078	0.118034	0.00253493	0.0979609	0.148627	0.00399103	0.12252	0.208444	0.00761337	0.168973	0.177557	0.0074521	0.142434	0.206629	0.0391972	0.125845	0.239059	0.0596743	0.127351	0.271344	0.0809314	0.128011	0.303689	0.10155	0.130088	0.341483	0.123566	0.135359	0.371703	0.141985	0.139583	0.477428	0.190275	0.185467	0.572921	0.147834	0.332156	0.768424
-0.567592	0.131615	0.00106533	0.113236	0.0945551	0.000842309	0.0806884	0.108041	0.00128084	0.091622	0.125161	0.00235247	0.104619	0.116313	0.00238593	0.0966543	0.146729	0.00375827	0.12118	0.206524	0.00718318	0.167916	0.175766	0.00703895	0.141436	0.203993	0.0377638	0.125398	0.236027	0.0578164	0.127072	0.268225	0.0788233	0.127914	0.300672	0.099446	0.130004	0.339052	0.121697	0.13539	0.369925	0.140462	0.139665	0.47835	0.190572	0.185717	0.57265	0.148123	0.331639	0.769011
-0.560954	0.128983	0.00100049	0.110999	0.0925507	0.00078967	0.0789842	0.106119	0.00120155	0.0900398	0.123283	0.00221065	0.103167	0.114597	0.00224146	0.0953455	0.144839	0.0035377	0.119832	0.204606	0.00677058	0.166837	0.173994	0.00665215	0.14042	0.201394	0.0363561	0.124945	0.233039	0.0559754	0.126807	0.265106	0.0767142	0.127817	0.297626	0.0973103	0.129936	0.336523	0.119765	0.135418	0.368069	0.138881	0.139751	0.479267	0.190849	0.18598	0.572364	0.14841	0.331109	0.769529
-0.554354	0.126357	0.000937204	0.108764	0.0905625	0.000740057	0.0772901	0.10421	0.00112711	0.088461	0.121412	0.00207925	0.101709	0.112889	0.0021053	0.0940331	0.142952	0.00332749	0.118471	0.202703	0.00638463	0.165734	0.172242	0.00629016	0.13939	0.198862	0.0349828	0.124503	0.230132	0.0541664	0.126569	0.262	0.074616	0.127719	0.294579	0.095162	0.129887	0.333938	0.117788	0.135459	0.366141	0.13724	0.13985	0.48019	0.191111	0.18626	0.572066	0.148697	0.330567	0.769959
-0.547791	0.123747	0.000877374	0.106537	0.088579	0.000691971	0.0755977	0.102294	0.00105738	0.0868705	0.119533	0.00195144	0.100237	0.111191	0.00197866	0.0927169	0.141062	0.00312969	0.117092	0.200812	0.00601757	0.164615	0.170495	0.00593918	0.138347	0.196375	0.0336381	0.12406	0.227287	0.0523887	0.126341	0.25891	0.0725154	0.127635	0.291486	0.0929872	0.129833	0.331319	0.115775	0.135518	0.364149	0.135538	0.13997	0.481117	0.191362	0.18655	0.571742	0.148985	0.329998	0.770436
-0.541266	0.121145	0.000821199	0.104312	0.0866134	0.000648669	0.0739146	0.100375	0.000990324	0.0852738	0.117656	0.00182952	0.0987602	0.109492	0.0018617	0.0913877	0.139174	0.00294205	0.1157	0.198926	0.00566702	0.163477	0.16876	0.00560474	0.137292	0.193966	0.0323396	0.123624	0.224461	0.0506325	0.126102	0.255853	0.0704237	0.127568	0.28837	0.0907786	0.129801	0.328649	0.11371	0.1356	0.362087	0.133774	0.140107	0.481996	0.191583	0.186825	0.571392	0.149271	0.329403	0.770905
-0.534777	0.118559	0.000769978	0.102093	0.084663	0.000609276	0.0722399	0.0984728	0.000928245	0.0836845	0.115796	0.00171671	0.0972854	0.107793	0.00174786	0.090054	0.137301	0.00276579	0.114306	0.197025	0.00533481	0.162301	0.167038	0.00529329	0.136219	0.191603	0.0310715	0.123185	0.221694	0.0489174	0.125859	0.252805	0.0683281	0.12751	0.285269	0.0885604	0.129796	0.325907	0.111589	0.135693	0.359934	0.131943	0.140252	0.482863	0.191778	0.187113	0.571035	0.149556	0.3288	0.771295
-0.528323	0.115978	0.000721863	0.0998737	0.0827223	0.000571294	0.0705714	0.0965851	0.000869876	0.0821029	0.113923	0.00160988	0.0957921	0.106103	0.00163903	0.0887215	0.135434	0.00260062	0.112903	0.19512	0.00502028	0.161097	0.165322	0.00499512	0.135133	0.189287	0.0298396	0.122738	0.218974	0.0472284	0.125618	0.24978	0.066238	0.127465	0.282145	0.086324	0.129797	0.323082	0.109414	0.135786	0.357711	0.130056	0.140407	0.483747	0.19196	0.187423	0.570653	0.149837	0.328176	0.771643
-0.521905	0.113396	0.000676027	0.0976493	0.0807725	0.000533478	0.068894	0.0946994	0.000813245	0.0805204	0.112047	0.00150859	0.0942876	0.104418	0.00153927	0.0873823	0.133558	0.00244262	0.111483	0.193222	0.00472586	0.159872	0.163614	0.00470967	0.134036	0.187045	0.028648	0.122302	0.216302	0.0455568	0.125393	0.246828	0.0641847	0.127437	0.278999	0.0840685	0.129803	0.320222	0.107194	0.135909	0.355437	0.128113	0.140591	0.484633	0.192122	0.187751	0.570248	0.150119	0.327528	0.77195
-0.515521	0.110824	0.000632686	0.0954298	0.0788459	0.00049955	0.067232	0.092813	0.00076092	0.0789317	0.110186	0.00141603	0.0927856	0.102738	0.00144152	0.0860433	0.131689	0.00229586	0.110053	0.191327	0.00444902	0.158624	0.16191	0.00444183	0.132921	0.184867	0.0274949	0.121868	0.213706	0.0439184	0.125189	0.243943	0.0621659	0.127421	0.275872	0.0818147	0.129825	0.317355	0.104954	0.136055	0.353078	0.126096	0.140795	0.485502	0.192258	0.188087	0.569847	0.150401	0.326879	0.772316
-0.50917	0.10827	0.000594247	0.0932184	0.0769337	0.00046885	0.0655784	0.090928	0.000712382	0.077339	0.108321	0.00132801	0.0912735	0.101057	0.001349	0.0846979	0.129826	0.00215319	0.108623	0.189427	0.00418708	0.157352	0.160219	0.00418996	0.131794	0.182733	0.0263738	0.121429	0.211197	0.0423295	0.124995	0.241069	0.0601513	0.127404	0.272743	0.079558	0.129849	0.314423	0.102678	0.136193	0.350661	0.124033	0.141012	0.486366	0.192367	0.188441	0.569451	0.150684	0.326231	0.772662
-0.502853	0.10572	0.00055657	0.0910095	0.0750307	0.000439054	0.0639314	0.0890567	0.000665324	0.0757561	0.106462	0.00124309	0.0897626	0.0993858	0.00126637	0.0833481	0.127956	0.00202019	0.107173	0.187526	0.00393797	0.156061	0.158525	0.00394629	0.130655	0.180652	0.025284	0.120993	0.208728	0.04077	0.124796	0.238218	0.0581464	0.127392	0.269618	0.0772972	0.12988	0.311448	0.100352	0.136357	0.348184	0.121917	0.141248	0.487217	0.192451	0.188808	0.569051	0.150963	0.325581	0.772918
-0.496568	0.103177	0.000519801	0.0888036	0.0731298	0.000409121	0.062286	0.0871987	0.000621824	0.0741801	0.104614	0.00116414	0.0882528	0.0977164	0.0011887	0.0819935	0.126096	0.00189499	0.105722	0.185619	0.00370079	0.154748	0.156837	0.00371852	0.129499	0.178622	0.0242236	0.120562	0.206305	0.0392472	0.124587	0.235476	0.056181	0.127421	0.266539	0.0750401	0.129944	0.308443	0.0979909	0.136543	0.345609	0.119737	0.141479	0.48805	0.192515	0.189174	0.56863	0.151242	0.324911	0.773258
-0.490316	0.100644	0.000485422	0.0866035	0.0712357	0.000381673	0.0606431	0.0853484	0.000581497	0.0726065	0.102773	0.00108967	0.0867436	0.0960478	0.00111148	0.0806384	0.12424	0.00177462	0.104267	0.183699	0.00347423	0.153408	0.155154	0.00350394	0.128331	0.17665	0.0232023	0.120128	0.203953	0.0377625	0.124387	0.23281	0.0542533	0.127466	0.263502	0.0727892	0.130036	0.305417	0.0955984	0.136751	0.342984	0.117498	0.141742	0.488885	0.192553	0.189564	0.568193	0.15152	0.324223	0.773642
-0.484094	0.098127	0.00045494	0.0844112	0.0693657	0.000356093	0.059019	0.0835082	0.000543052	0.0710393	0.100928	0.00102006	0.0852244	0.0943795	0.00103999	0.0792765	0.122376	0.00166284	0.102795	0.18176	0.00325887	0.152035	0.153457	0.00329523	0.127141	0.174743	0.0222201	0.1197	0.201659	0.0363006	0.124203	0.230198	0.0523574	0.127515	0.26048	0.0705418	0.130134	0.30238	0.0931833	0.136982	0.340311	0.115202	0.142038	0.489721	0.192564	0.189978	0.567739	0.151795	0.323518	0.773942
-0.477904	0.0956251	0.000425779	0.0822301	0.06751	0.000332144	0.0574053	0.0816624	0.000508249	0.0694623	0.099083	0.000955123	0.0836992	0.0927124	0.000973222	0.0779095	0.120511	0.00155958	0.101311	0.179812	0.0030573	0.150637	0.151759	0.00309642	0.125937	0.17289	0.0212654	0.11928	0.199452	0.0348858	0.124032	0.22763	0.0504808	0.127571	0.257502	0.0683017	0.130258	0.29932	0.0907413	0.137226	0.337586	0.112853	0.142359	0.490547	0.192553	0.190401	0.56729	0.152071	0.322815	0.774219
-0.471744	0.0931335	0.000396761	0.0800569	0.0656634	0.000310955	0.0557961	0.0798254	0.000475997	0.0678896	0.0972359	0.00089237	0.0821688	0.0910518	0.000912421	0.0765408	0.118653	0.00146402	0.0998212	0.177865	0.00287437	0.149214	0.150068	0.00291178	0.124721	0.171085	0.0203384	0.118864	0.197325	0.033521	0.123865	0.225135	0.0486317	0.127651	0.254582	0.0660791	0.130408	0.296244	0.0882794	0.137485	0.334802	0.110441	0.142709	0.49136	0.192512	0.190839	0.566868	0.152343	0.322134	0.774577
-0.465614	0.0906612	0.000370495	0.077897	0.0638341	0.000290806	0.0542005	0.0780054	0.000445772	0.0663291	0.0953882	0.000833793	0.0806322	0.089388	0.000854255	0.0751656	0.116785	0.00136934	0.0983221	0.175913	0.00270211	0.147771	0.148378	0.00273922	0.12349	0.169322	0.019444	0.118442	0.195258	0.0321857	0.123707	0.22272	0.04682	0.127749	0.251711	0.0638764	0.130572	0.293175	0.0858049	0.137764	0.331955	0.107974	0.14308	0.492159	0.192432	0.191299	0.566415	0.152615	0.321427	0.774945
-0.459513	0.0881938	0.000346287	0.075738	0.0620221	0.000270962	0.0526196	0.076192	0.000415437	0.0647741	0.0935452	0.000779527	0.0790942	0.0877264	0.000797401	0.0737903	0.114922	0.00128066	0.0968181	0.173952	0.0025374	0.14631	0.146684	0.0025752	0.122244	0.167607	0.0185889	0.118009	0.193247	0.0308738	0.123564	0.220398	0.0450567	0.127863	0.248909	0.0617011	0.130758	0.290114	0.0833117	0.138074	0.329053	0.105456	0.14347	0.492952	0.192319	0.191788	0.565936	0.152886	0.320691	0.775313
-0.453442	0.085731	0.000323089	0.0735811	0.0602208	0.000252269	0.0510467	0.0743745	0.000386521	0.0632136	0.0917111	0.000730145	0.0775577	0.0860696	0.000744344	0.0724143	0.113066	0.0011989	0.0953119	0.171968	0.00237989	0.144818	0.144985	0.00241851	0.120984	0.165939	0.0177591	0.117584	0.191309	0.0295981	0.123435	0.218169	0.043338	0.127997	0.246166	0.0595544	0.130955	0.287093	0.0808159	0.138421	0.326141	0.102908	0.143892	0.493747	0.192184	0.192297	0.565489	0.153153	0.319982	0.775664
-0.447398	0.0832846	0.000302217	0.0714352	0.0584348	0.000234538	0.0494857	0.0725618	0.000360464	0.0616535	0.0898744	0.000682316	0.0760166	0.0844267	0.000694916	0.0710459	0.111205	0.00112051	0.0937963	0.169973	0.00223281	0.143301	0.143285	0.00227174	0.119709	0.164335	0.016962	0.117169	0.189463	0.0283774	0.123315	0.216019	0.0416562	0.128147	0.243502	0.0574286	0.131188	0.284066	0.0783041	0.138783	0.323231	0.100332	0.144355	0.494538	0.192027	0.192818	0.565067	0.153419	0.319297	0.775999
-0.441382	0.0808558	0.000282089	0.0693033	0.0566687	0.000219372	0.0479393	0.0707725	0.000336271	0.0601114	0.0880405	0.000637331	0.074474	0.0827873	0.000648356	0.0696769	0.109342	0.00104861	0.0922706	0.167968	0.00209345	0.141765	0.141573	0.00213357	0.118413	0.162807	0.0161989	0.116776	0.187686	0.0271988	0.123198	0.213963	0.0400087	0.128328	0.24093	0.0553405	0.131448	0.281068	0.0758033	0.139155	0.320268	0.0977071	0.144833	0.495304	0.191827	0.193357	0.564626	0.153681	0.318594	0.776364
-0.435393	0.0784382	0.000262804	0.0671797	0.0549214	0.00020479	0.0464085	0.0689949	0.000313766	0.0585776	0.0862162	0.000595034	0.0729361	0.0811345	0.000605112	0.0682921	0.107475	0.000981296	0.0907358	0.165943	0.00196179	0.140201	0.139858	0.00200264	0.117104	0.161306	0.0154611	0.116373	0.18597	0.026046	0.123095	0.211997	0.0383964	0.128538	0.238449	0.0532867	0.131739	0.278137	0.0733144	0.139567	0.317263	0.0950432	0.145326	0.496049	0.191574	0.193929	0.564182	0.153942	0.317886	0.776723
-0.429431	0.0760434	0.000245221	0.0650738	0.0531929	0.000191175	0.0448931	0.0672248	0.000293069	0.0570478	0.0843904	0.000554984	0.0713941	0.0794776	0.000564019	0.0669008	0.105606	0.000915953	0.0891955	0.163922	0.00183918	0.138626	0.138143	0.00187945	0.115785	0.159819	0.0147414	0.115957	0.184345	0.024932	0.123019	0.210109	0.0368275	0.128757	0.236049	0.0512671	0.132051	0.275299	0.0708514	0.140024	0.314264	0.0923503	0.145863	0.496792	0.191294	0.194526	0.56378	0.154203	0.317211	0.777115
-0.423496	0.0736566	0.00022814	0.0629737	0.0514706	0.000178432	0.0433821	0.065459	0.000273459	0.0555205	0.0825599	0.000517634	0.0698444	0.0778349	0.000526765	0.0655171	0.103739	0.00085613	0.0876498	0.161883	0.00172117	0.13703	0.136421	0.00176551	0.114447	0.158393	0.0140554	0.115549	0.18278	0.0238489	0.122953	0.208304	0.0353036	0.128985	0.233748	0.0492856	0.132394	0.2725	0.0683947	0.140503	0.311301	0.089655	0.146435	0.497528	0.19098	0.195148	0.563385	0.154461	0.316544	0.777528
-0.417586	0.0712813	0.000212251	0.0608819	0.0497654	0.000165917	0.0418856	0.0636965	0.000254996	0.0539943	0.0807269	0.000482586	0.0682894	0.0762064	0.00049138	0.0641432	0.101871	0.000801959	0.0860955	0.159826	0.00161055	0.135407	0.134697	0.00165763	0.1131	0.157023	0.0133987	0.115152	0.181286	0.0228069	0.122893	0.206611	0.0338286	0.129243	0.231524	0.0473365	0.132758	0.269763	0.065949	0.141017	0.308356	0.0869433	0.147042	0.498242	0.190623	0.195792	0.562979	0.154716	0.315867	0.777998
-0.411701	0.0689397	0.000198463	0.058817	0.048086	0.000154389	0.0404108	0.0619493	0.000237852	0.05248	0.0789	0.000449787	0.0667366	0.074575	0.000457786	0.0627647	0.100006	0.000750108	0.0845412	0.157752	0.00150975	0.133755	0.13296	0.00155324	0.111736	0.155689	0.0127606	0.114759	0.179851	0.0217961	0.122841	0.205034	0.0323982	0.129539	0.229397	0.0454333	0.133141	0.267132	0.0635391	0.141574	0.305415	0.084204	0.147685	0.49896	0.190231	0.196471	0.56258	0.154969	0.315193	0.778575
-0.405842	0.066618	0.000185731	0.0567681	0.046428	0.000144145	0.0389533	0.0602159	0.000221429	0.0509766	0.0770806	0.000419714	0.065187	0.0729407	0.000427183	0.0613799	0.0981374	0.000698827	0.082982	0.15565	0.0014141	0.132072	0.131206	0.00145369	0.110351	0.154405	0.0121486	0.114376	0.178478	0.0208145	0.122803	0.203538	0.030994	0.129865	0.227387	0.0435801	0.133554	0.264576	0.0611599	0.142154	0.302526	0.0814627	0.148375	0.49968	0.189796	0.197194	0.562205	0.155219	0.314538	0.779058
-0.400006	0.0643079	0.000172929	0.0547291	0.0447898	0.000134405	0.0375127	0.0584939	0.000205961	0.0494822	0.0752689	0.00039223	0.0636409	0.0713077	0.000398541	0.0599939	0.0962589	0.000652171	0.0814083	0.153538	0.00132427	0.130371	0.129457	0.00136249	0.108958	0.153175	0.0115666	0.114	0.177191	0.0198783	0.122779	0.202157	0.0296395	0.130223	0.225506	0.0417688	0.134019	0.262093	0.0588069	0.142757	0.299671	0.0787127	0.149104	0.500372	0.189315	0.19794	0.561858	0.155467	0.313909	0.77951
-0.394195	0.0620145	0.000160874	0.0527037	0.0431739	0.000124296	0.0360922	0.0567818	0.000192495	0.0479939	0.073445	0.000365037	0.0620833	0.0696803	0.000371512	0.0586106	0.0943748	0.000609324	0.0798246	0.15142	0.00124164	0.128654	0.1277	0.00127878	0.10755	0.151988	0.0110077	0.113632	0.17598	0.0189785	0.122772	0.200875	0.028333	0.130601	0.223747	0.0400053	0.134521	0.259734	0.0564994	0.143404	0.296876	0.0759711	0.149873	0.501041	0.188787	0.19871	0.561512	0.155713	0.31328	0.780065
-0.388408	0.0597435	0.000149808	0.0506966	0.0415835	0.000115401	0.0346928	0.0550852	0.000179282	0.0465189	0.0716348	0.0003402	0.0605347	0.0680526	0.000346028	0.0572251	0.0925026	0.000569037	0.0782476	0.149286	0.00116425	0.126917	0.125928	0.00119803	0.106124	0.150824	0.010471	0.113254	0.174829	0.0181052	0.122779	0.199697	0.0270691	0.13101	0.222111	0.0382842	0.135068	0.257494	0.0542329	0.144095	0.294162	0.0732426	0.150693	0.501696	0.188216	0.199511	0.561159	0.155956	0.312642	0.780677
-0.382643	0.0575092	0.000139598	0.0487208	0.0400131	0.000107495	0.0333099	0.0534063	0.000167029	0.0450582	0.0698353	0.000317703	0.0589926	0.0664291	0.000322157	0.0558413	0.0906356	0.000530434	0.0766727	0.147137	0.00109095	0.125159	0.124148	0.00112264	0.104684	0.149689	0.00995624	0.112872	0.173759	0.0172619	0.122813	0.198629	0.0258476	0.131454	0.220618	0.0366272	0.135652	0.255362	0.0519962	0.144834	0.291498	0.0705265	0.151538	0.502333	0.187594	0.200348	0.560832	0.156194	0.312027	0.781362
-0.376901	0.0552903	0.000130309	0.0467574	0.0384675	9.96584e-05	0.0319489	0.0517311	0.000155503	0.0435999	0.0680326	0.00029488	0.0574478	0.0648057	0.000299297	0.0544562	0.0887663	0.000494499	0.0750925	0.144964	0.00102051	0.123377	0.122355	0.00105098	0.103227	0.148593	0.00945746	0.112501	0.172774	0.0164533	0.122875	0.197636	0.0246577	0.131917	0.219246	0.0350186	0.136272	0.253379	0.0498191	0.145621	0.288947	0.0678484	0.152429	0.502951	0.186918	0.201223	0.560548	0.156429	0.311449	0.782172
-0.371181	0.053083	0.000121773	0.044803	0.03695	9.28907e-05	0.0306115	0.0500711	0.000144949	0.0421538	0.0662302	0.000274137	0.0559008	0.0631911	0.00027826	0.0530767	0.0868854	0.000461467	0.0734982	0.142762	0.000954622	0.121561	0.120552	0.000984378	0.101754	0.147555	0.00898635	0.112144	0.17186	0.0156734	0.122958	0.19675	0.0235063	0.132417	0.217993	0.0334467	0.136938	0.251525	0.0476953	0.146445	0.286525	0.0652025	0.153385	0.503563	0.186198	0.202137	0.560296	0.156662	0.310898	0.782969
-0.365483	0.0509177	0.000113581	0.0428853	0.0354587	8.64557e-05	0.029297	0.0484354	0.000135763	0.0407274	0.064439	0.000255541	0.0543609	0.0615847	0.000259418	0.0517017	0.085004	0.000430601	0.0719006	0.140541	0.000892838	0.119723	0.118742	0.000922105	0.10027	0.146549	0.00853441	0.11179	0.171006	0.0149242	0.123053	0.195995	0.0224028	0.132965	0.216867	0.031919	0.137651	0.249794	0.0456084	0.14732	0.284205	0.0625846	0.154389	0.504157	0.185422	0.203093	0.560057	0.156889	0.31036	0.783788
-0.359807	0.0487916	0.000105941	0.0410016	0.0339921	8.05394e-05	0.0280036	0.0468088	0.000126703	0.0393089	0.062657	0.000238717	0.0528268	0.0599762	0.000241961	0.0503232	0.0831247	0.000401274	0.0703024	0.138322	0.000835771	0.117879	0.116924	0.00086304	0.098774	0.145579	0.00809969	0.111444	0.170217	0.0142076	0.123159	0.195358	0.0213478	0.133549	0.215898	0.0304563	0.138411	0.24822	0.0435727	0.148259	0.282036	0.0600194	0.155452	0.504735	0.184581	0.204101	0.559863	0.157112	0.309862	0.784623
-0.354151	0.0466905	9.9008e-05	0.0391392	0.0325571	7.51786e-05	0.0267378	0.0451946	0.000118168	0.0379006	0.0608776	0.000222864	0.0512938	0.0583792	0.000225129	0.0489539	0.0812447	0.000374736	0.0687001	0.136091	0.000783344	0.116019	0.11509	0.000807977	0.0972588	0.144649	0.00768836	0.111102	0.169492	0.0135186	0.123282	0.194832	0.0203388	0.134166	0.21504	0.0290286	0.139214	0.246804	0.0416083	0.149239	0.280006	0.0575056	0.156566	0.505312	0.183679	0.205174	0.55971	0.157328	0.309404	0.78556
-0.348516	0.0446112	9.19117e-05	0.0372962	0.0311488	6.99659e-05	0.0254954	0.0436044	0.000110057	0.036513	0.0591002	0.000208662	0.0497606	0.0567905	0.000209503	0.0475906	0.0793671	0.000349889	0.0670976	0.133833	0.000733514	0.11413	0.113236	0.000755252	0.0957227	0.14375	0.0072978	0.110759	0.168837	0.0128575	0.123426	0.194407	0.0193618	0.134822	0.214314	0.0276451	0.140066	0.245542	0.0397066	0.150265	0.278126	0.0550408	0.15774	0.505863	0.182722	0.206288	0.559593	0.157542	0.308977	0.786643
-0.342901	0.0425755	8.58279e-05	0.0354906	0.0297744	6.45869e-05	0.0242833	0.0420394	0.000102528	0.0351469	0.0573353	0.000194657	0.0482379	0.0552054	0.000194295	0.0462299	0.0774927	0.000326622	0.0654958	0.131554	0.000687012	0.112218	0.111369	0.000705457	0.0941711	0.142881	0.00691969	0.110424	0.168262	0.0122246	0.123599	0.194083	0.0184098	0.135527	0.21375	0.0263148	0.140983	0.244439	0.0378575	0.151353	0.276401	0.0526255	0.15898	0.506368	0.181699	0.207429	0.559516	0.157755	0.308581	0.787797
-0.337306	0.040578	8.02113e-05	0.0337183	0.0284343	6.03208e-05	0.0231004	0.040491	9.56935e-05	0.0337947	0.0555766	0.000180812	0.0467205	0.0536257	0.000180949	0.0448718	0.0756174	0.000304672	0.0638913	0.129249	0.000643176	0.110279	0.109495	0.000661042	0.0926071	0.142045	0.00655671	0.110097	0.167767	0.0116152	0.123808	0.193867	0.017496	0.136271	0.213342	0.0250388	0.141959	0.243474	0.0360507	0.152499	0.274827	0.0502615	0.160278	0.506853	0.180607	0.208629	0.559474	0.157962	0.308219	0.788984
-0.331731	0.0386118	7.4792e-05	0.0319737	0.0271233	5.66449e-05	0.0219426	0.038957	8.9482e-05	0.0324544	0.053828	0.000167514	0.0452112	0.0520461	0.000168925	0.0435124	0.0737409	0.000284851	0.0622832	0.12693	0.000602693	0.108323	0.107604	0.000619071	0.0910245	0.141254	0.00621618	0.109779	0.167339	0.0110281	0.124043	0.193759	0.0166215	0.137053	0.213092	0.0238144	0.142998	0.242681	0.0343055	0.153708	0.273414	0.0479526	0.161639	0.507319	0.179441	0.209894	0.559476	0.158162	0.307896	0.790264
-0.326174	0.0366867	6.99131e-05	0.0302648	0.0258438	5.27003e-05	0.0208131	0.0374428	8.36313e-05	0.0311313	0.0520939	0.000155977	0.0437126	0.050476	0.000157452	0.0421606	0.0718707	0.000266804	0.0606781	0.124594	0.000564472	0.106348	0.105699	0.000577968	0.0894271	0.140488	0.00588953	0.109465	0.166968	0.0104647	0.124294	0.193773	0.0157857	0.137886	0.212976	0.0226316	0.144094	0.242078	0.0326352	0.154982	0.272198	0.0457094	0.163082	0.507733	0.178199	0.211201	0.559522	0.158356	0.307616	0.791615
-0.320636	0.0348094	6.51318e-05	0.0285984	0.0245964	4.87499e-05	0.0197122	0.0359511	7.76378e-05	0.0298281	0.050369	0.000145672	0.0422206	0.0489219	0.000146419	0.0408223	0.0700019	0.000248643	0.0590742	0.122233	0.00052865	0.104347	0.103781	0.000539839	0.0878153	0.139746	0.00557356	0.109155	0.166677	0.00992699	0.124576	0.193913	0.0149907	0.138771	0.213011	0.0214949	0.145253	0.241639	0.0310258	0.156313	0.271178	0.0435367	0.1646	0.508123	0.176886	0.212566	0.559616	0.158546	0.307378	0.793054
-0.315116	0.032976	6.09875e-05	0.0269703	0.0233828	4.51847e-05	0.0186407	0.0344858	7.20509e-05	0.0285478	0.0486521	0.000136213	0.0407348	0.0473725	0.000136109	0.0394874	0.0681363	0.000231916	0.0574713	0.119861	0.000495967	0.102332	0.101847	0.000504526	0.0861852	0.139037	0.00527687	0.108848	0.166469	0.00941885	0.12489	0.194174	0.0142226	0.139718	0.2132	0.0204042	0.146481	0.241366	0.029466	0.157717	0.270318	0.0414205	0.166179	0.508505	0.175499	0.214011	0.55978	0.158732	0.3072	0.794715
-0.309614	0.0311855	5.69905e-05	0.0253802	0.0222113	4.1859e-05	0.0176064	0.0330459	6.7044e-05	0.0272892	0.0469509	0.000127274	0.0392621	0.0458354	0.000126886	0.0381621	0.0662738	0.000216714	0.0558691	0.117474	0.000464843	0.100301	0.0999032	0.000471399	0.0845438	0.138357	0.00499687	0.108543	0.166329	0.00893466	0.125228	0.194543	0.0134826	0.140719	0.213541	0.0193564	0.147778	0.241289	0.0279652	0.159209	0.269665	0.0393809	0.167835	0.508861	0.174042	0.215515	0.560015	0.158911	0.307088	0.79646
-0.30413	0.0294458	5.29983e-05	0.0238353	0.0210797	3.89454e-05	0.0166071	0.0316305	6.24072e-05	0.0260519	0.0452693	0.000118488	0.0378065	0.0443081	0.000117618	0.0368456	0.0644159	0.000202539	0.0542698	0.115067	0.000436332	0.0982481	0.0979455	0.000441431	0.082886	0.137711	0.00472795	0.108251	0.166249	0.0084698	0.125589	0.195025	0.0127851	0.141759	0.214048	0.0183549	0.149154	0.241392	0.0265266	0.160775	0.269225	0.0374138	0.169579	0.509172	0.172496	0.217078	0.560294	0.15908	0.307021	0.798246
-0.298662	0.0277549	4.94662e-05	0.0223334	0.0199771	3.65513e-05	0.015633	0.0302416	5.85812e-05	0.0248372	0.0435932	0.000110601	0.0363547	0.0427866	0.0001089	0.0355337	0.0625637	0.000188942	0.0526746	0.112642	0.000410204	0.0961756	0.0959693	0.000412786	0.0812101	0.137098	0.00447322	0.107967	0.166253	0.0080251	0.125991	0.195629	0.0121209	0.142855	0.214684	0.0173958	0.150582	0.241669	0.0251485	0.16241	0.26898	0.035517	0.171399	0.509442	0.170846	0.218729	0.560642	0.159242	0.307018	0.800113
-0.293212	0.0261123	4.63149e-05	0.020874	0.0189108	3.42507e-05	0.0146909	0.0288833	5.50845e-05	0.023649	0.041928	0.000103516	0.0349117	0.0412824	0.000101882	0.0342349	0.0607148	0.000176461	0.0510809	0.110199	0.00038474	0.0940856	0.0939733	0.00038537	0.079515	0.13651	0.00423207	0.107686	0.166331	0.00760032	0.126428	0.196364	0.0114806	0.144027	0.215489	0.0164757	0.152098	0.242097	0.0238167	0.164111	0.268932	0.0336879	0.173299	0.509667	0.1691	0.220459	0.561073	0.159398	0.30709	0.802135
-0.287778	0.0245244	4.34276e-05	0.0194632	0.0178844	3.17586e-05	0.0137846	0.0275534	5.13749e-05	0.0224862	0.0402909	9.69608e-05	0.0334927	0.0398001	9.52709e-05	0.032955	0.0588744	0.000164659	0.0494938	0.107733	0.000359804	0.0919748	0.0919609	0.000360492	0.0778024	0.135943	0.00400134	0.107408	0.166481	0.00719951	0.126892	0.197205	0.0108662	0.145253	0.216475	0.0155954	0.153714	0.242708	0.02254	0.165897	0.269109	0.03193	0.1753	0.50984	0.167263	0.222256	0.561584	0.159547	0.307235	0.804369
-0.28236	0.0229907	4.06892e-05	0.0181004	0.0169018	2.96396e-05	0.0129166	0.0262502	4.7971e-05	0.0213467	0.0386723	9.03009e-05	0.0320902	0.0383268	8.84636e-05	0.0316834	0.0570494	0.000153442	0.0479194	0.105243	0.000337456	0.0898386	0.0899348	0.000337601	0.0760749	0.135408	0.00378019	0.107142	0.166696	0.00681726	0.127383	0.19817	0.0102837	0.146541	0.217614	0.0147568	0.155407	0.243525	0.0213276	0.167776	0.269511	0.0302426	0.177406	0.509965	0.165326	0.224134	0.562168	0.159688	0.30745	0.806742
-0.276957	0.0215148	3.80947e-05	0.016789	0.0159606	2.76734e-05	0.0120853	0.0249789	4.49967e-05	0.0202349	0.0370731	8.39712e-05	0.0307045	0.0368617	8.20871e-05	0.0304187	0.0552361	0.000143703	0.0463535	0.102735	0.000317348	0.0876837	0.0879003	0.000316108	0.0743381	0.134898	0.00357093	0.106881	0.166977	0.00644739	0.12791	0.199255	0.00972888	0.147893	0.21891	0.0139582	0.157181	0.244531	0.0201718	0.169746	0.270118	0.0286298	0.179594	0.510045	0.163297	0.226089	0.56282	0.159821	0.307729	0.80925
-0.27157	0.0201037	3.59005e-05	0.0155349	0.0150566	2.55857e-05	0.0112871	0.023739	4.22058e-05	0.0191506	0.0354938	7.85339e-05	0.0293353	0.0354159	7.68638e-05	0.0291698	0.0534269	0.000134729	0.0447905	0.100212	0.000297962	0.0855135	0.0858489	0.000296163	0.0725845	0.134402	0.00337452	0.106612	0.16734	0.00609678	0.128476	0.200457	0.00920278	0.149305	0.220371	0.0131992	0.159043	0.245699	0.0190642	0.171794	0.27093	0.0270822	0.181878	0.51006	0.161156	0.228124	0.563561	0.159945	0.30809	0.811918
-0.266198	0.0187544	3.38269e-05	0.0143358	0.0141855	2.37599e-05	0.0105178	0.0225262	3.94316e-05	0.0180903	0.0339317	7.38459e-05	0.0279806	0.0339886	7.15737e-05	0.0279372	0.0516285	0.000125925	0.0432366	0.0976751	0.000279813	0.0833293	0.0837784	0.000276968	0.0708129	0.133937	0.00318855	0.106354	0.167791	0.00576822	0.129086	0.201792	0.00870689	0.150789	0.221998	0.0124726	0.161004	0.247036	0.018006	0.173926	0.271945	0.0255952	0.18426	0.510003	0.15889	0.230254	0.564424	0.160061	0.308561	0.814759
-0.260841	0.0174655	3.18492e-05	0.0131905	0.0133526	2.21799e-05	0.00978218	0.0213401	3.66306e-05	0.0170537	0.0323961	6.94285e-05	0.0266488	0.0325838	6.62261e-05	0.0267244	0.0498402	0.000117821	0.041691	0.0951295	0.000263339	0.0811347	0.0816993	0.000259308	0.0690319	0.133502	0.00301139	0.106106	0.168322	0.00545805	0.129736	0.203232	0.00823087	0.152335	0.223794	0.011784	0.163062	0.248563	0.0169996	0.176153	0.273186	0.0241827	0.186745	0.509894	0.156513	0.232484	0.565413	0.160166	0.309152	0.817788
-0.255498	0.0162349	2.99248e-05	0.012097	0.0125673	2.0648e-05	0.00908868	0.0201949	3.43194e-05	0.0160525	0.0308916	6.48665e-05	0.0253446	0.031201	6.16726e-05	0.0255302	0.0480661	0.000110591	0.0401568	0.0925662	0.000248263	0.0789225	0.0796048	0.00024334	0.0672353	0.133096	0.00284434	0.105868	0.168915	0.00516313	0.130414	0.204774	0.00777679	0.153937	0.225747	0.0111335	0.165207	0.250298	0.0160448	0.178498	0.274654	0.0228395	0.189344	0.509733	0.154029	0.234811	0.566502	0.16026	0.309842	0.82104
-0.25017	0.0150676	2.80097e-05	0.01106	0.0118246	1.92362e-05	0.00843278	0.0190953	3.24273e-05	0.0150911	0.0294093	6.06741e-05	0.0240596	0.0298308	5.75177e-05	0.0243469	0.0463088	0.000104165	0.0386364	0.089975	0.000233688	0.0766847	0.0774964	0.000228238	0.0654253	0.132707	0.00268825	0.105626	0.16957	0.00488409	0.131118	0.206439	0.00734687	0.15561	0.227843	0.0105108	0.167441	0.252215	0.0151385	0.180942	0.276331	0.0215543	0.192054	0.509506	0.151429	0.237233	0.567684	0.160346	0.310618	0.824534
-0.244854	0.0139665	2.63966e-05	0.0100815	0.0111165	1.80137e-05	0.00780735	0.0180281	3.04898e-05	0.0141584	0.027951	5.6684e-05	0.0227958	0.0284809	5.37944e-05	0.023181	0.0445691	9.82577e-05	0.037131	0.0873688	0.000219967	0.0744322	0.0753687	0.000214335	0.063597	0.13234	0.00254124	0.105388	0.170317	0.00461892	0.131875	0.208232	0.00693954	0.157363	0.230091	0.00991779	0.169767	0.254295	0.0142746	0.183477	0.278217	0.0203307	0.194874	0.509216	0.148704	0.239765	0.568994	0.160419	0.311515	0.828192
-0.239553	0.0129289	2.50188e-05	0.00915956	0.0104468	1.68533e-05	0.00721589	0.0169915	2.85931e-05	0.0132526	0.0265236	5.30361e-05	0.0215585	0.0271558	5.02901e-05	0.0220368	0.0428473	9.24343e-05	0.0356412	0.0847531	0.000207225	0.0721697	0.073224	0.000200765	0.0617533	0.131993	0.00240106	0.105153	0.17115	0.00436655	0.132684	0.210138	0.00655384	0.159182	0.232514	0.00935792	0.172203	0.256552	0.013458	0.186111	0.280312	0.0191727	0.197799	0.508863	0.14585	0.242415	0.570469	0.160479	0.312569	0.832056
-0.234264	0.0119519	2.35917e-05	0.00829151	0.00981574	1.56941e-05	0.00665866	0.0159912	2.6934e-05	0.0123787	0.0251291	4.97279e-05	0.02035	0.0258594	4.70165e-05	0.0209174	0.041143	8.6819e-05	0.0341666	0.0821186	0.000195177	0.0698894	0.0710695	0.000187805	0.0599002	0.131669	0.00226751	0.104923	0.172038	0.00412605	0.133518	0.212152	0.00618771	0.161069	0.235114	0.00882547	0.174761	0.25897	0.0126824	0.188837	0.282621	0.0180797	0.200838	0.50844	0.142874	0.245176	0.572095	0.160527	0.313769	0.836208
-0.228988	0.0110408	2.22225e-05	0.00748221	0.00921948	1.45993e-05	0.00613218	0.0150339	2.53948e-05	0.0115424	0.0237687	4.67685e-05	0.0191711	0.0245872	4.40033e-05	0.0198192	0.0394562	8.1468e-05	0.0327072	0.0794763	0.000184356	0.0676004	0.0689036	0.000176215	0.0580356	0.131372	0.00214379	0.104699	0.173005	0.00389848	0.134394	0.214278	0.0058426	0.163022	0.237866	0.00832328	0.177418	0.261576	0.0119502	0.191678	0.28511	0.0170331	0.203982	0.507924	0.139767	0.248034	0.573833	0.160565	0.315078	0.840694
-0.223724	0.0102011	2.11751e-05	0.00673603	0.00865826	1.34605e-05	0.00563676	0.0141133	2.40031e-05	0.0107384	0.0224418	4.41656e-05	0.0180213	0.0233408	4.14176e-05	0.0187432	0.0377943	7.63276e-05	0.0312696	0.0768302	0.000174655	0.0653065	0.0667191	0.000165272	0.0561541	0.131097	0.00202614	0.10448	0.174046	0.00368531	0.135309	0.216536	0.00551934	0.165061	0.240746	0.00784938	0.180157	0.264355	0.011257	0.19463	0.287781	0.0160388	0.207229	0.507335	0.13653	0.25101	0.575724	0.160589	0.316532	0.845454
-0.218473	0.00941967	2.00887e-05	0.00604179	0.00813354	1.24808e-05	0.00517347	0.0132284	2.26606e-05	0.00996579	0.0211499	4.18473e-05	0.0169019	0.0221266	3.88105e-05	0.0176955	0.0361612	7.17886e-05	0.0298565	0.0741698	0.000165141	0.0629996	0.0645218	0.00015512	0.0542603	0.130832	0.0019147	0.104254	0.175159	0.00348732	0.136257	0.218898	0.00521259	0.16717	0.243767	0.00740349	0.182987	0.267269	0.0105992	0.197663	0.290654	0.015107	0.210585	0.506682	0.133171	0.254108	0.577807	0.160598	0.318172	0.850483
-0.213233	0.00869393	1.88324e-05	0.00539733	0.00764292	1.17781e-05	0.00474003	0.0123841	2.1275e-05	0.00922893	0.0198924	3.94074e-05	0.015813	0.0209414	3.62469e-05	0.0166733	0.0345555	6.75548e-05	0.0284673	0.0714922	0.000156041	0.0606768	0.0623211	0.000145928	0.0523625	0.130584	0.00181125	0.104026	0.176366	0.00330084	0.137262	0.221346	0.00492211	0.169333	0.246932	0.0069837	0.185916	0.270323	0.00997876	0.200781	0.293724	0.0142282	0.214057	0.505963	0.129693	0.25732	0.58008	0.160591	0.319997	0.855803
-0.208005	0.0080307	1.77749e-05	0.00480826	0.00718864	1.10943e-05	0.00433869	0.0115813	2e-05	0.00852845	0.0186744	3.68424e-05	0.0147588	0.0197786	3.39163e-05	0.0156706	0.0329741	6.36808e-05	0.0270991	0.0688086	0.000147752	0.0583477	0.0601148	0.000136894	0.0504597	0.130367	0.00171575	0.103804	0.177645	0.00312188	0.138308	0.223881	0.00465002	0.171549	0.250245	0.00658721	0.188952	0.273526	0.0093964	0.203989	0.296981	0.0133946	0.217649	0.5052	0.126096	0.260669	0.582541	0.160569	0.322008	0.861493
-0.202788	0.00742638	1.69024e-05	0.00427135	0.00676866	1.03823e-05	0.0039677	0.010819	1.88349e-05	0.00786353	0.0175023	3.47459e-05	0.0137445	0.0186485	3.17875e-05	0.0146964	0.0314174	6.02195e-05	0.0257522	0.0661231	0.000139855	0.0560161	0.0579036	0.000128274	0.0485522	0.130178	0.00162584	0.10359	0.178978	0.00295265	0.13938	0.226513	0.00439511	0.173827	0.253695	0.00621492	0.192086	0.27689	0.00884905	0.207305	0.300417	0.0126091	0.221354	0.504406	0.122394	0.264154	0.585184	0.16053	0.324201	0.867589
-0.197582	0.00687623	1.6065e-05	0.00378257	0.00638005	9.72414e-06	0.00362436	0.0100932	1.77681e-05	0.00723055	0.0163734	3.29181e-05	0.0127676	0.0175557	2.96915e-05	0.0137548	0.0298907	5.69123e-05	0.0244316	0.0634319	0.000132155	0.0536793	0.0556854	0.000120596	0.0466378	0.130018	0.00154083	0.103382	0.180389	0.00279802	0.140488	0.229222	0.00415243	0.176157	0.25726	0.00586262	0.195306	0.280404	0.00833411	0.210724	0.304004	0.0118715	0.22515	0.503589	0.118605	0.267762	0.588017	0.160472	0.326586	0.874069
-0.192386	0.00637982	1.5167e-05	0.00334161	0.00601988	9.09756e-06	0.00330609	0.00940536	1.67454e-05	0.00663098	0.0152816	3.09979e-05	0.0118235	0.0164975	2.78134e-05	0.0128433	0.0283999	5.39199e-05	0.0231422	0.0607375	0.000125118	0.051339	0.0534605	0.000113451	0.0447172	0.129892	0.00146007	0.103186	0.181886	0.00265299	0.141644	0.232003	0.00392612	0.178529	0.260936	0.005533	0.198606	0.28404	0.00785066	0.214226	0.307728	0.011176	0.229028	0.502751	0.114727	0.271493	0.591059	0.160398	0.329178	0.880891
-0.187201	0.00593447	1.42595e-05	0.00294601	0.00568711	8.35057e-06	0.00301214	0.00875866	1.58212e-05	0.00606738	0.0142332	2.92466e-05	0.0109172	0.0154732	2.60427e-05	0.0119614	0.0269499	5.11085e-05	0.0218884	0.0580426	0.000118899	0.0489972	0.0512326	0.00010654	0.0427938	0.129786	0.00138417	0.102986	0.183462	0.00251486	0.142848	0.234868	0.00371597	0.180954	0.264712	0.00522459	0.201978	0.287785	0.00739616	0.217802	0.311606	0.0105242	0.233004	0.501902	0.110765	0.275356	0.594318	0.160305	0.33199	0.888192
-0.182026	0.00553495	1.35419e-05	0.00259086	0.00538072	7.73521e-06	0.00274132	0.00814884	1.49476e-05	0.00553612	0.0132301	2.76748e-05	0.0100503	0.0144916	2.44408e-05	0.0111165	0.0255378	4.82433e-05	0.0206679	0.055356	0.00011327	0.0466619	0.0490041	0.00010023	0.0408697	0.129711	0.00131472	0.102788	0.185107	0.00238584	0.144085	0.237819	0.00351992	0.183436	0.268579	0.00493437	0.20542	0.291624	0.00696712	0.221443	0.315641	0.00991338	0.237085	0.501081	0.106747	0.279352	0.597801	0.16019	0.335031	0.895954
-0.17686	0.00517748	1.28677e-05	0.00227295	0.00510007	7.3606e-06	0.0024929	0.00757518	1.4151e-05	0.00503651	0.0122706	2.61495e-05	0.00922161	0.0135501	2.3094e-05	0.0103063	0.0241626	4.56545e-05	0.0194795	0.0526837	0.000107657	0.0443393	0.0467785	9.46992e-05	0.0389474	0.129702	0.00125039	0.102619	0.186809	0.00226666	0.145343	0.240826	0.00333528	0.185956	0.272522	0.00466321	0.208918	0.295552	0.00656739	0.225141	0.3198	0.00933933	0.241255	0.500314	0.102704	0.283468	0.601536	0.160054	0.338329	0.904137
-0.171704	0.00486215	1.21694e-05	0.00199243	0.00484477	6.92998e-06	0.00226688	0.00704152	1.34914e-05	0.00457183	0.0113596	2.4642e-05	0.00843521	0.0126428	2.18436e-05	0.00952599	0.0228238	4.33905e-05	0.0183228	0.0500172	0.000102063	0.042022	0.0445707	8.9555e-05	0.0370405	0.129756	0.00118972	0.102479	0.1886	0.00215486	0.146648	0.243874	0.00316435	0.188493	0.276521	0.00441	0.212455	0.299558	0.00619706	0.228889	0.324024	0.00879997	0.245463	0.499619	0.0986437	0.287707	0.605527	0.159899	0.341889	0.912788
-0.166557	0.00458685	1.15385e-05	0.00174728	0.00461363	6.47961e-06	0.00206215	0.00654278	1.28413e-05	0.00413775	0.0104998	2.32741e-05	0.00769326	0.0117693	2.05233e-05	0.0087753	0.0215264	4.1263e-05	0.0172021	0.0473622	9.67931e-05	0.0397146	0.0423767	8.44761e-05	0.035146	0.129869	0.0011328	0.102358	0.190493	0.00204985	0.148013	0.246972	0.00300503	0.191058	0.280571	0.00417341	0.216028	0.303626	0.00585208	0.232675	0.328308	0.00829513	0.2497	0.498988	0.094573	0.292056	0.609759	0.15972	0.345703	0.92197
-0.161418	0.00434691	1.10254e-05	0.00153328	0.00440353	6.15366e-06	0.00187578	0.00607796	1.22426e-05	0.00373334	0.00968581	2.211e-05	0.00699113	0.0109354	1.92666e-05	0.00805898	0.0202736	3.9142e-05	0.0161207	0.0447224	9.19027e-05	0.0374203	0.04019	8.00012e-05	0.0332577	0.130057	0.00108147	0.102265	0.192465	0.00195301	0.149417	0.250109	0.00285544	0.193644	0.284676	0.00395481	0.219638	0.307735	0.0055259	0.23649	0.332663	0.00782639	0.253977	0.498468	0.0905284	0.29651	0.614242	0.159513	0.349789	0.931704
-0.156289	0.00413969	1.05121e-05	0.00134818	0.00421187	5.81104e-06	0.00170562	0.00564834	1.1646e-05	0.00335976	0.00891631	2.099e-05	0.00632775	0.0101455	1.81064e-05	0.00738091	0.0190637	3.71728e-05	0.0150765	0.0421066	8.74199e-05	0.0351469	0.0380208	7.58472e-05	0.0313847	0.13035	0.00103532	0.10222	0.194512	0.00186537	0.15085	0.253276	0.00271681	0.19624	0.28883	0.00375243	0.223286	0.311875	0.00522365	0.240319	0.337086	0.00739365	0.258291	0.498094	0.0865234	0.301085	0.618965	0.159279	0.354139	0.941985
-0.151167	0.00396051	1.00399e-05	0.00118777	0.00403757	5.35048e-06	0.00155083	0.00525119	1.09565e-05	0.0030147	0.00819371	1.99462e-05	0.00570513	0.00939545	1.7061e-05	0.00673726	0.0178977	3.5465e-05	0.0140705	0.0395301	8.33074e-05	0.0329078	0.0358754	7.18133e-05	0.0295328	0.130771	0.000992617	0.102237	0.19664	0.00178347	0.152319	0.256462	0.00259128	0.198832	0.29298	0.00356528	0.226925	0.316024	0.00494717	0.244141	0.34152	0.00698832	0.262609	0.49785	0.0825722	0.305751	0.623918	0.15902	0.358741	0.952828
-0.146053	0.00380798	9.57589e-06	0.00105083	0.00388112	4.96042e-06	0.00141162	0.00488788	1.03144e-05	0.00269918	0.00752008	1.90262e-05	0.00512497	0.00868811	1.6109e-05	0.00613061	0.0167841	3.3829e-05	0.0131102	0.0369901	7.94414e-05	0.0307007	0.0337644	6.80823e-05	0.0277109	0.131347	0.000953164	0.102332	0.198875	0.00170828	0.153838	0.259663	0.00247631	0.201416	0.297104	0.00339215	0.230534	0.320149	0.00469152	0.24793	0.345913	0.00661052	0.266878	0.49774	0.0787059	0.310473	0.62912	0.158732	0.36362	0.96415
-0.140948	0.00367886	9.0773e-06	0.000934503	0.00374189	4.64557e-06	0.00128741	0.00455871	9.76175e-06	0.0024134	0.00689167	1.81054e-05	0.00458414	0.00802418	1.52092e-05	0.00556156	0.0157207	3.21886e-05	0.0121937	0.0344891	7.55914e-05	0.0285282	0.0316864	6.42719e-05	0.0259185	0.13212	0.000917544	0.102533	0.201255	0.00164143	0.155433	0.262884	0.00236917	0.203997	0.301192	0.00323187	0.234104	0.32425	0.00445617	0.251684	0.350279	0.00626424	0.271103	0.497771	0.074934	0.31524	0.634587	0.158411	0.368798	0.976078
-0.135849	0.00356946	8.63685e-06	0.000835378	0.00361806	4.32564e-06	0.00117666	0.00425773	9.2885e-06	0.00215216	0.00630685	1.71904e-05	0.00408119	0.00740016	1.43711e-05	0.00502703	0.0147048	3.06557e-05	0.0113185	0.0320392	7.2019e-05	0.0264005	0.0296443	6.07825e-05	0.0241575	0.133122	0.000885889	0.102852	0.2038	0.00158092	0.157124	0.26612	0.0022698	0.206568	0.305232	0.00308523	0.237619	0.328307	0.00423924	0.25539	0.354601	0.00594355	0.27528	0.497964	0.071278	0.320048	0.640312	0.158054	0.374277	0.988637
-0.130758	0.00347824	8.26604e-06	0.000752051	0.00350745	4.04574e-06	0.00107741	0.00398153	8.83497e-06	0.00191257	0.00576979	1.63239e-05	0.0036196	0.00681634	1.35293e-05	0.00452731	0.0137404	2.92234e-05	0.0104881	0.0296453	6.87956e-05	0.024322	0.0276469	5.77434e-05	0.0224355	0.13443	0.00085846	0.103341	0.206535	0.00152601	0.158925	0.269393	0.00218087	0.209139	0.309221	0.00295219	0.241075	0.332285	0.00403986	0.259012	0.358816	0.00565257	0.279345	0.498298	0.0677486	0.324864	0.646255	0.157662	0.380025	1.00176
-0.125673	0.00340307	7.85448e-06	0.000682721	0.00340829	3.75148e-06	0.000988146	0.00373147	8.40658e-06	0.00169576	0.00528016	1.55025e-05	0.00319908	0.00627328	1.2722e-05	0.00406281	0.0128273	2.78148e-05	0.00970236	0.0273121	6.58311e-05	0.0222967	0.0257091	5.48371e-05	0.0207657	0.136139	0.000834823	0.104063	0.209487	0.00147724	0.160856	0.27272	0.00210348	0.211724	0.313151	0.00283229	0.244462	0.336161	0.00385913	0.262526	0.362891	0.00538673	0.283269	0.49875	0.0643613	0.329648	0.652355	0.157231	0.385992	1.01542
-0.120595	0.00334134	7.47762e-06	0.000624966	0.00332078	3.48332e-06	0.000908977	0.00350712	7.97849e-06	0.00150138	0.00483286	1.4752e-05	0.00281514	0.00577038	1.20871e-05	0.00363281	0.0119655	2.65648e-05	0.008961	0.0250582	6.28745e-05	0.0203413	0.023831	5.20611e-05	0.0191481	0.138329	0.000814385	0.105071	0.212681	0.0014352	0.162932	0.276091	0.00203573	0.214308	0.316998	0.00272527	0.247753	0.339938	0.00369511	0.26593	0.366826	0.00514217	0.287051	0.49932	0.0611401	0.334369	0.658574	0.156757	0.392147	1.02959
-0.115523	0.00329077	7.14048e-06	0.000576711	0.00324337	3.26867e-06	0.000838496	0.00330522	7.53137e-06	0.00132659	0.00442653	1.40343e-05	0.00246663	0.00530951	1.14723e-05	0.00323902	0.0111518	2.54048e-05	0.00826138	0.0228887	6.00666e-05	0.0184599	0.0220109	4.95631e-05	0.0175812	0.141099	0.000797619	0.106424	0.21617	0.00139928	0.165188	0.279524	0.00197721	0.216902	0.320777	0.00263265	0.250954	0.343625	0.00354798	0.269228	0.370598	0.00492175	0.290667	0.499973	0.0580756	0.339002	0.664912	0.156238	0.398494	1.04427
-0.110458	0.00325042	6.81374e-06	0.000537122	0.00317428	3.06197e-06	0.000775177	0.00312545	7.09475e-06	0.00117107	0.004058	1.33674e-05	0.00215077	0.00488899	1.08773e-05	0.00287997	0.010391	2.42191e-05	0.00760775	0.0208055	5.74972e-05	0.0166541	0.020266	4.7223e-05	0.0160799	0.144596	0.000785518	0.108226	0.220026	0.00137156	0.16768	0.283061	0.00192677	0.219538	0.324493	0.00255264	0.254067	0.347209	0.00341781	0.272407	0.374178	0.00472512	0.294084	0.500636	0.0551518	0.343504	0.671318	0.155668	0.404998	1.05945
-0.105398	0.0032184	6.51622e-06	0.000504447	0.00311352	2.8176e-06	0.000719061	0.00296647	6.71084e-06	0.00103361	0.00372858	1.27425e-05	0.00186864	0.00450317	1.02827e-05	0.00255081	0.00968817	2.31447e-05	0.00700411	0.0188198	5.51812e-05	0.0149337	0.0186049	4.49894e-05	0.0146517	0.148961	0.000777938	0.110581	0.224341	0.00135106	0.170479	0.286754	0.00188499	0.222248	0.328142	0.00248115	0.257085	0.350679	0.00330378	0.275448	0.377556	0.00454988	0.29729	0.501252	0.0523912	0.347798	0.67771	0.155041	0.41159	1.07505
-0.100344	0.00319297	6.22705e-06	0.000477136	0.00306131	2.57642e-06	0.00067028	0.0028257	6.35183e-06	0.00091196	0.00343781	1.21021e-05	0.00161986	0.00415268	9.6878e-06	0.00225204	0.00903602	2.21829e-05	0.00644428	0.0169392	5.29611e-05	0.0133053	0.0170278	4.27924e-05	0.0132966	0.154348	0.000775676	0.113605	0.22921	0.00133751	0.173664	0.290683	0.00185387	0.225097	0.331756	0.0024221	0.260022	0.354053	0.00320761	0.27836	0.380736	0.00439762	0.300278	0.501761	0.0498018	0.351811	0.684034	0.154355	0.418225	1.09093
-0.0952943	0.0031735	5.95748e-06	0.00045454	0.00301722	2.34472e-06	0.000628438	0.00270155	5.98694e-06	0.000804775	0.00317984	1.14748e-05	0.00139936	0.00383852	9.1534e-06	0.00198439	0.00843557	2.12702e-05	0.00592911	0.0151714	5.07496e-05	0.0117757	0.0155393	4.07039e-05	0.0120185	0.160929	0.000778505	0.117451	0.234753	0.00133198	0.17733	0.294917	0.00183497	0.228136	0.335388	0.0023784	0.262912	0.357346	0.0031313	0.281143	0.383711	0.00427027	0.303035	0.502128	0.0473778	0.355512	0.690176	0.153605	0.424806	1.10696
-0.0902501	0.00315899	5.702e-06	0.000435718	0.00297939	2.15611e-06	0.000591835	0.00259266	5.66435e-06	0.000710819	0.00295054	1.09314e-05	0.00120349	0.00355745	8.67831e-06	0.00174506	0.0078859	2.03826e-05	0.00545778	0.0135268	4.86872e-05	0.0103536	0.0141475	3.88179e-05	0.0108244	0.168857	0.000787658	0.122269	0.241111	0.00133482	0.1816	0.299533	0.00182779	0.231424	0.339124	0.00234988	0.26582	0.360607	0.00307226	0.283834	0.386489	0.00416539	0.305559	0.502309	0.0451243	0.358855	0.695999	0.15278	0.431216	1.12312
-0.0852105	0.003153	5.43058e-06	0.000423783	0.00294693	2.03658e-06	0.000559651	0.00249765	5.40202e-06	0.000628854	0.00275027	1.04558e-05	0.00103254	0.00330837	8.19551e-06	0.00153315	0.00738557	1.95624e-05	0.00502894	0.0120109	4.67979e-05	0.00904374	0.012857	3.71111e-05	0.00971786	0.178295	0.000803672	0.128229	0.248423	0.00134845	0.186593	0.30467	0.00183382	0.235073	0.34304	0.00233676	0.268807	0.363902	0.00303169	0.28648	0.389095	0.00408216	0.307864	0.502212	0.043039	0.361752	0.701359	0.151872	0.437333	1.13915
-0.0801754	0.00315279	5.17276e-06	0.000416166	0.00291928	1.88786e-06	0.000531473	0.00241575	5.13326e-06	0.000558271	0.00257797	1.00166e-05	0.000885593	0.00308887	7.68066e-06	0.00134659	0.00693568	1.87832e-05	0.0046435	0.0106235	4.50097e-05	0.00784589	0.0116718	3.55275e-05	0.0087024	0.189428	0.000826624	0.135539	0.256879	0.00137342	0.192479	0.310469	0.00185571	0.239198	0.347221	0.0023409	0.271933	0.367317	0.00301244	0.289144	0.39159	0.00402572	0.309982	0.501784	0.0411227	0.364144	0.706091	0.150873	0.44301	1.15463
-0.0751444	0.00315382	4.92058e-06	0.000408749	0.00289654	1.71171e-06	0.000507367	0.00234565	4.86773e-06	0.000497932	0.00242954	9.55178e-06	0.00075919	0.00289641	7.22696e-06	0.00118308	0.00653442	1.80276e-05	0.00429989	0.00936899	4.33297e-05	0.00676358	0.0105926	3.39784e-05	0.00777845	0.202461	0.000858392	0.144425	0.266714	0.00141141	0.199473	0.317115	0.00189428	0.243956	0.351826	0.00236547	0.275325	0.370951	0.00301666	0.291902	0.394097	0.00400228	0.312004	0.500986	0.0393752	0.365986	0.71006	0.149771	0.448129	1.16916
-0.0701173	0.00315626	4.67726e-06	0.000401521	0.0028788	1.57852e-06	0.000487309	0.00228489	4.6081e-06	0.000445678	0.00230212	9.07173e-06	0.000650851	0.00273034	6.80618e-06	0.00104206	0.00617968	1.72399e-05	0.00399626	0.00824943	4.17606e-05	0.00579855	0.00961811	3.26094e-05	0.00694475	0.217645	0.00090055	0.155157	0.278157	0.0014657	0.207789	0.324826	0.00194988	0.249538	0.357028	0.00241162	0.279128	0.374946	0.00304744	0.294865	0.396718	0.00400996	0.314017	0.499802	0.0377902	0.367256	0.71309	0.148556	0.45254	1.1823
-0.0650938	0.00316029	4.45837e-06	0.000394472	0.00286599	1.45844e-06	0.000471231	0.00223241	4.32536e-06	0.000400632	0.00219499	8.62663e-06	0.00055987	0.00258769	6.37441e-06	0.000921022	0.00587295	1.6527e-05	0.00373373	0.00725775	4.03001e-05	0.00494454	0.00875028	3.14343e-05	0.00620269	0.235236	0.000955356	0.168034	0.291495	0.00153848	0.217699	0.333828	0.00202407	0.256152	0.363008	0.0024812	0.283497	0.379489	0.00310764	0.298186	0.399553	0.00404987	0.316096	0.498244	0.0363665	0.367958	0.714964	0.147217	0.456053	1.19326
-0.0600737	0.00316613	4.24539e-06	0.000387592	0.00285727	1.3195e-06	0.000458407	0.00218828	4.04152e-06	0.000362808	0.00210569	8.23064e-06	0.00048412	0.00246604	6.02363e-06	0.000817786	0.00561633	1.5868e-05	0.00351402	0.00638983	3.90047e-05	0.00419774	0.00798986	3.02835e-05	0.00555292	0.25567	0.00102653	0.183492	0.307044	0.00163145	0.229512	0.344384	0.00212477	0.264032	0.370007	0.0025782	0.288636	0.384786	0.00319871	0.302044	0.402775	0.00412702	0.318377	0.496324	0.0351088	0.368081	0.715479	0.145739	0.458485	1.20087
-0.0550567	0.00317407	4.03833e-06	0.000380872	0.00285331	1.17895e-06	0.000449357	0.00215108	3.80861e-06	0.000330923	0.00203018	7.84592e-06	0.000420165	0.00236517	5.72147e-06	0.000732152	0.00540891	1.5216e-05	0.00333633	0.00564487	3.77713e-05	0.00355741	0.00733585	2.91197e-05	0.00499441	0.279757	0.00111617	0.20221	0.325116	0.00174681	0.243551	0.356779	0.00225712	0.273447	0.378297	0.00270469	0.29479	0.391065	0.00332744	0.306634	0.406615	0.00424586	0.321051	0.494098	0.0340124	0.367665	0.714477	0.144108	0.459698	1.20401
-0.0500425	0.00318446	3.8371e-06	0.000374305	0.00285475	1.07997e-06	0.000444557	0.00211951	3.58333e-06	0.000303891	0.00196764	7.47221e-06	0.000367286	0.00228465	5.43456e-06	0.000663771	0.00525012	1.45806e-05	0.00320007	0.00501286	3.66109e-05	0.00301478	0.00678684	2.80898e-05	0.00452561	0.307936	0.00122769	0.224661	0.346012	0.00189087	0.260138	0.37129	0.00242254	0.284674	0.388165	0.00287041	0.30222	0.39858	0.00349804	0.312186	0.411334	0.00441259	0.324341	0.491689	0.0330759	0.366804	0.711885	0.142311	0.459633	1.20164
-0.0450309	0.00319779	3.6416e-06	0.000367884	0.00286063	9.97042e-07	0.000443143	0.00209334	3.36559e-06	0.000281513	0.00191712	7.10923e-06	0.000324676	0.00222177	5.13265e-06	0.000610347	0.00514494	1.39995e-05	0.00310936	0.00448129	3.54968e-05	0.00255894	0.0063341	2.72055e-05	0.00413885	0.340095	0.0013641	0.251038	0.37008	0.00206863	0.279628	0.388196	0.00262758	0.297995	0.399902	0.00308233	0.311202	0.407588	0.00371559	0.318939	0.417219	0.00463411	0.328503	0.489249	0.0322953	0.365625	0.707696	0.140341	0.458279	1.19273
-0.0400216	0.00321464	3.45176e-06	0.000361601	0.00287111	8.96655e-07	0.000445226	0.00207175	3.1553e-06	0.000263072	0.00187638	6.75669e-06	0.000290391	0.00217573	4.80609e-06	0.000571189	0.00509665	1.34972e-05	0.00306684	0.00404102	3.44253e-05	0.00218191	0.00597779	2.63389e-05	0.00383418	0.377509	0.00152851	0.282382	0.397566	0.00228364	0.302287	0.407672	0.00287794	0.313629	0.413747	0.00334202	0.321993	0.418341	0.00398587	0.327137	0.424536	0.00491892	0.33378	0.486974	0.0316654	0.364296	0.701947	0.13819	0.455672	1.17671
-0.0350144	0.00323583	3.26754e-06	0.000355451	0.00288778	8.00141e-07	0.000452103	0.00205414	2.95235e-06	0.000248046	0.00184413	6.41439e-06	0.000263332	0.00214657	4.52309e-06	0.000546209	0.00510863	1.30258e-05	0.00307532	0.00368236	3.33925e-05	0.00187523	0.00572034	2.55417e-05	0.00361334	0.420463	0.00172659	0.318851	0.428012	0.00254101	0.327859	0.429677	0.00317823	0.331629	0.429889	0.00365549	0.334813	0.431076	0.00431719	0.337027	0.43355	0.00526997	0.340429	0.48511	0.0311803	0.36303	0.694772	0.135861	0.451923	1.15388
-0.030009	0.00326237	3.08885e-06	0.000349426	0.00291006	7.0542e-07	0.000463187	0.00204023	2.79682e-06	0.000236149	0.00181923	6.10972e-06	0.000242497	0.00213477	4.29803e-06	0.000535774	0.00518767	1.25695e-05	0.00314044	0.0033947	3.23946e-05	0.00162969	0.00556232	2.48506e-05	0.00347648	0.464217	0.00196328	0.357114	0.460322	0.00284328	0.355647	0.453961	0.00353142	0.351904	0.448432	0.00402787	0.349834	0.445962	0.00471863	0.348809	0.444513	0.00569086	0.348713	0.483942	0.0308368	0.362084	0.686458	0.133363	0.447274	1.1251
-0.0250052	0.00329564	2.91565e-06	0.000343523	0.00293862	6.08451e-07	0.000478966	0.00202977	2.65531e-06	0.000227201	0.00180125	5.81843e-06	0.000227513	0.00214084	4.09494e-06	0.000540313	0.00534454	1.21749e-05	0.00327112	0.00316819	3.14282e-05	0.00143674	0.00550528	2.43363e-05	0.00342454	0.508072	0.00224041	0.396928	0.494107	0.00319164	0.385498	0.480276	0.00394103	0.374375	0.469341	0.00445972	0.367134	0.463084	0.00518892	0.362639	0.457606	0.00618517	0.358846	0.48376	0.0306171	0.361733	0.67738	0.130716	0.442039	1.09252
-0.0200026	0.00333744	2.74786e-06	0.000337736	0.00297393	5.20066e-07	0.000499714	0.0020223	2.46234e-06	0.000220867	0.00178968	5.51349e-06	0.000217987	0.00216831	3.90998e-06	0.000562745	0.00558863	1.18125e-05	0.00347516	0.00299529	3.04909e-05	0.00128984	0.00555727	2.38903e-05	0.00346402	0.555815	0.00255733	0.441355	0.530267	0.00358528	0.41822	0.508656	0.00440405	0.39917	0.492557	0.00495157	0.386766	0.482468	0.00572358	0.378633	0.472933	0.00675054	0.370995	0.48484	0.0304985	0.362263	0.667943	0.127958	0.436543	1.05889
-0.015001	0.00339017	2.58545e-06	0.00033206	0.00301593	4.58791e-07	0.000525214	0.00201771	2.25091e-06	0.000217017	0.00178467	5.23202e-06	0.000213987	0.00222149	3.75083e-06	0.000606642	0.00593608	1.14556e-05	0.003766	0.00286889	2.95802e-05	0.00118281	0.00573506	2.36006e-05	0.00360853	0.610896	0.00290891	0.493212	0.570393	0.00401469	0.455131	0.539608	0.00490947	0.426764	0.518126	0.00549371	0.408859	0.504114	0.00631748	0.396884	0.490533	0.0073755	0.385287	0.487475	0.0304622	0.36397	0.658607	0.125132	0.431149	1.02662
-0.0100003	0.00345693	2.42836e-06	0.000326491	0.00306467	4.1981e-07	0.000555327	0.00201651	2.08247e-06	0.00021602	0.00178644	4.97119e-06	0.000215699	0.00230653	3.62051e-06	0.00067709	0.00641047	1.11128e-05	0.0041633	0.00278382	2.87296e-05	0.00111112	0.00606256	2.35852e-05	0.00387747	0.672331	0.00328379	0.552126	0.61492	0.00446572	0.496707	0.573687	0.00544475	0.457667	0.546249	0.00606996	0.433657	0.528041	0.00695599	0.41749	0.510398	0.00804182	0.401815	0.49193	0.030485	0.367156	0.649882	0.12229	0.426259	0.997833
-0.005	0.00354162	2.27654e-06	0.000321025	0.00311969	3.9227e-07	0.00058943	0.00201897	1.94303e-06	0.000218126	0.00179593	4.74893e-06	0.000223894	0.00243237	3.53754e-06	0.000781472	0.00703243	1.08602e-05	0.00468403	0.0027354	2.80643e-05	0.00107058	0.00657357	2.36997e-05	0.00429855	0.743287	0.00366891	0.621114	0.663947	0.00492206	0.543339	0.61115	0.00598944	0.492233	0.577323	0.0066604	0.461591	0.5545	0.00761179	0.440758	0.532688	0.00872823	0.420815	0.498419	0.0305431	0.372082	0.642051	0.119477	0.422075	0.974021
0.005	0.00378231	1.98847e-06	0.000310388	0.00323956	2.87924e-07	0.000660589	0.00203648	1.66791e-06	0.000233108	0.00184474	4.39608e-06	0.000265338	0.00286434	3.4152e-06	0.00114017	0.00879792	1.05154e-05	0.00616115	0.00274376	2.71047e-05	0.00107885	0.00832276	2.42223e-05	0.00574138	0.9128	0.00439227	0.787505	0.778924	0.00576358	0.654446	0.6945	0.006986	0.571223	0.646411	0.00776281	0.525517	0.613433	0.00885177	0.494159	0.58294	0.0100299	0.465125	0.517188	0.0306234	0.387251	0.632564	0.114302	0.418634	0.941849
0.0100003	0.00394338	1.85969e-06	0.000305209	0.00330153	2.6143e-07	0.000694251	0.00205315	1.57149e-06	0.000247331	0.00188851	4.33097e-06	0.000302255	0.00320693	3.4555e-06	0.00142449	0.00998078	1.03878e-05	0.00714974	0.00280207	2.6656e-05	0.00112899	0.00969353	2.49157e-05	0.00687035	1.00341	0.00468672	0.878228	0.847734	0.00609545	0.721604	0.744297	0.00738205	0.61908	0.686119	0.00820987	0.563161	0.646791	0.00936159	0.525272	0.61145	0.0105749	0.491115	0.529639	0.0305947	0.39782	0.630595	0.111977	0.419054	0.933671
0.015001	0.00412426	1.75514e-06	0.00030012	0.00336243	2.42032e-07	0.000723781	0.00207522	1.52163e-06	0.000266119	0.00194892	4.3333e-06	0.000353118	0.00366702	3.5389e-06	0.00180609	0.0113801	1.04888e-05	0.00831816	0.00289835	2.62849e-05	0.00121127	0.0115006	2.58669e-05	0.00835639	1.07509	0.00490961	0.952478	0.919404	0.00633486	0.792411	0.799179	0.00767669	0.672192	0.729916	0.00855207	0.605072	0.682755	0.00975898	0.559315	0.641839	0.0110068	0.519369	0.543824	0.0304869	0.410214	0.631437	0.109916	0.421705	0.929935
0.0200026	0.00430085	1.64474e-06	0.000295116	0.00342097	2.15432e-07	0.000747294	0.00210366	1.45856e-06	0.000290371	0.00203145	4.29739e-06	0.000422635	0.00427519	3.6922e-06	0.00231008	0.012994	1.06847e-05	0.00966478	0.00303803	2.60128e-05	0.00133021	0.0138384	2.71031e-05	0.0102752	1.10351	0.0050398	0.987059	0.990301	0.00647515	0.863433	0.857692	0.00785652	0.729438	0.777884	0.00877376	0.651368	0.721906	0.0100289	0.596777	0.674616	0.0113037	0.550332	0.559612	0.0302893	0.42437	0.635001	0.108127	0.426527	0.930218
0.0250052	0.00443051	1.51587e-06	0.000290195	0.00347579	1.80034e-07	0.0007626	0.00214022	1.37872e-06	0.000321591	0.00214024	4.20172e-06	0.000514304	0.00506233	4.04752e-06	0.00296154	0.0147984	1.08679e-05	0.0111693	0.0032288	2.58735e-05	0.00149224	0.0167962	2.86319e-05	0.0126978	1.07211	0.00507409	0.965389	1.05127	0.0065177	0.92604	0.918583	0.00792066	0.789675	0.82887	0.00886827	0.70112	0.763896	0.0101592	0.637371	0.709981	0.0114557	0.584148	0.576833	0.0300005	0.440169	0.641315	0.106617	0.433572	0.934044
0.030009	0.00446927	1.39705e-06	0.000285355	0.00352673	1.75317e-07	0.000768184	0.00218544	1.32104e-06	0.000360204	0.00228051	4.20513e-06	0.000632315	0.00606201	4.5386e-06	0.00378786	0.0167594	1.119e-05	0.0128032	0.00347593	2.57927e-05	0.00170182	0.020453	3.05607e-05	0.0156864	0.989093	0.0050253	0.89394	1.08949	0.00646398	0.968071	0.979465	0.00787841	0.850595	0.881944	0.00884432	0.753485	0.807916	0.010158	0.680409	0.747633	0.0114636	0.620549	0.595352	0.0296229	0.4575	0.65033	0.105381	0.442843	0.941001
0.0350144	0.00440447	1.32276e-06	0.000280593	0.0035779	2.00544e-07	0.000765906	0.00223876	1.28505e-06	0.000405717	0.00245734	4.35485e-06	0.000780861	0.00730378	5.00181e-06	0.00481308	0.0188326	1.16668e-05	0.0145296	0.00378326	2.57327e-05	0.00196214	0.0248598	3.28616e-05	0.0192808	0.881261	0.00490742	0.797357	1.0937	0.00632202	0.978521	1.03517	0.00774131	0.907334	0.935861	0.00871624	0.807234	0.853172	0.0100389	0.725154	0.786974	0.0113415	0.659016	0.615096	0.0291619	0.47629	0.661966	0.104402	0.454323	0.950729
0.0400216	0.0042662	1.27419e-06	0.000275906	0.00363317	2.47686e-07	0.000756853	0.00230016	1.28356e-06	0.000458101	0.00267495	4.50053e-06	0.000963608	0.00880341	5.58054e-06	0.00604941	0.0209592	1.22134e-05	0.0162999	0.00415847	2.5797e-05	0.0022795	0.0300144	3.51559e-05	0.0234791	0.773759	0.00473723	0.69954	1.0606	0.00611423	0.953661	1.07836	0.00752099	0.952966	0.987834	0.00849761	0.859724	0.898647	0.00981977	0.770599	0.827483	0.0111129	0.699055	0.63602	0.0286271	0.49648	0.676049	0.103662	0.467916	0.962922
0.0450309	0.00410174	1.22004e-06	0.000271293	0.00369555	2.74879e-07	0.000740728	0.00236967	1.28554e-06	0.000517387	0.002938	4.66946e-06	0.00118437	0.0105657	6.34729e-06	0.00750008	0.023072	1.29555e-05	0.0180581	0.00460943	2.60867e-05	0.00266033	0.035844	3.75574e-05	0.0282237	0.679609	0.00453041	0.613258	0.997557	0.00585894	0.899808	1.10138	0.00724122	0.980109	1.03342	0.00821324	0.906761	0.942537	0.00952197	0.815006	0.868569	0.0108066	0.740057	0.658087	0.0280417	0.517991	0.692353	0.103135	0.483474	0.977468
0.0500425	0.00394658	1.15335e-06	0.00026675	0.00377045	2.77378e-07	0.000718595	0.00244622	1.3499e-06	0.000582609	0.00325032	4.88549e-06	0.00144629	0.0125772	7.26128e-06	0.00915347	0.0251119	1.38091e-05	0.0197554	0.00513734	2.63463e-05	0.0031058	0.0422053	4.02346e-05	0.0334025	0.601944	0.00430363	0.541867	0.918057	0.00557541	0.829354	1.09908	0.0069287	0.983604	1.06734	0.00788409	0.943311	0.982151	0.00916947	0.855816	0.909166	0.0104415	0.780974	0.68121	0.0274262	0.540709	0.710653	0.102792	0.50084	0.994329
0.0550567	0.00381705	1.08698e-06	0.000262277	0.00386427	3.03879e-07	0.000692002	0.00252911	1.44173e-06	0.000653183	0.00361167	5.15754e-06	0.00174906	0.0148118	8.13319e-06	0.0109879	0.0270264	1.46209e-05	0.0213484	0.00574309	2.66499e-05	0.00361643	0.0488974	4.30807e-05	0.0388592	0.539255	0.00407178	0.484192	0.834943	0.00528179	0.754436	1.07113	0.00659621	0.962731	1.08464	0.00752796	0.964559	1.01422	0.0087854	0.889909	0.947525	0.0100364	0.82014	0.70522	0.0267857	0.564475	0.730709	0.102606	0.519837	1.01338
0.0600737	0.00371639	1.0198e-06	0.000257871	0.00398397	3.3905e-07	0.000663932	0.00261694	1.40135e-06	0.000728072	0.00402184	5.51081e-06	0.00209242	0.0172379	9.0602e-06	0.0129772	0.028777	1.53622e-05	0.022805	0.00642592	2.7142e-05	0.00419129	0.0556833	4.56873e-05	0.0444094	0.488758	0.00384717	0.437743	0.756681	0.004992	0.683245	1.02222	0.00625845	0.921544	1.08223	0.00716161	0.967365	1.03552	0.00838701	0.914163	0.981391	0.00961315	0.855403	0.729934	0.0261373	0.5891	0.752308	0.102552	0.540296	1.03461
0.0650938	0.00364202	9.48206e-07	0.00025353	0.00413105	3.60563e-07	0.000636689	0.00270777	1.38216e-06	0.000805444	0.00447885	5.91338e-06	0.00247464	0.019806	1.00546e-05	0.015081	0.0303478	1.61272e-05	0.0241118	0.00718201	2.75676e-05	0.0048273	0.0622995	4.79976e-05	0.0498452	0.44773	0.00363387	0.400038	0.687227	0.00471912	0.619738	0.960051	0.00592937	0.867083	1.06011	0.006799	0.951443	1.04358	0.00798677	0.926118	1.00837	0.00918964	0.884464	0.75517	0.0255026	0.614384	0.775271	0.102608	0.562072	1.05799
0.0701173	0.00358978	8.95017e-07	0.000249253	0.0042925	4.01748e-07	0.000609753	0.00280118	1.49864e-06	0.000884812	0.00498026	6.28179e-06	0.00289368	0.0224591	1.10895e-05	0.0172527	0.0317287	1.70374e-05	0.0252602	0.00800705	2.80575e-05	0.00552059	0.0685209	5.05543e-05	0.0549856	0.413936	0.0034319	0.369021	0.627482	0.00446458	0.564955	0.892371	0.00561827	0.80662	1.02124	0.00645051	0.919328	1.03731	0.00759456	0.924586	1.02627	0.00877642	0.905186	0.78076	0.0248862	0.640147	0.799416	0.10275	0.585013	1.08345
0.0751444	0.00355564	8.16725e-07	0.000245039	0.0044362	4.36846e-07	0.000582401	0.00289645	1.58011e-06	0.00096573	0.00552054	6.75424e-06	0.00334469	0.0251379	1.22688e-05	0.0194442	0.0329233	1.79586e-05	0.026253	0.00888997	2.85769e-05	0.00626174	0.0741789	5.32697e-05	0.0596924	0.38572	0.003246	0.343159	0.576782	0.00423119	0.518399	0.825194	0.00533366	0.745914	0.970528	0.00612189	0.875465	1.01742	0.00722261	0.910045	1.03339	0.00838002	0.915871	0.806525	0.0242907	0.666207	0.824536	0.102958	0.608939	1.11093
0.0801754	0.00353647	7.68909e-07	0.000240885	0.00451694	4.98489e-07	0.000556168	0.00299283	1.68961e-06	0.0010475	0.00609194	7.39724e-06	0.00382104	0.0277907	1.35368e-05	0.0216137	0.0339407	1.88317e-05	0.0270977	0.00982636	2.90578e-05	0.00704704	0.0791343	5.57949e-05	0.0638476	0.361839	0.00307893	0.321298	0.53386	0.00402272	0.478957	0.762312	0.00507773	0.688682	0.913409	0.00581742	0.824914	0.986048	0.00687798	0.884359	1.02901	0.00800411	0.915724	0.832167	0.0237221	0.692268	0.850363	0.10322	0.633601	1.14025
0.0852105	0.00352999	8.10225e-07	0.00023679	0.00449952	6.21659e-07	0.000532834	0.00308819	1.90359e-06	0.0011282	0.00669133	8.07836e-06	0.00432019	0.0303655	1.48485e-05	0.0237191	0.0347931	1.97828e-05	0.027804	0.0108053	2.96627e-05	0.00786707	0.0833187	5.81199e-05	0.0673876	0.341352	0.00293201	0.302562	0.497418	0.00383853	0.44546	0.705455	0.0048485	0.636698	0.854579	0.0055448	0.772129	0.946328	0.00655854	0.850377	1.01352	0.00765172	0.904986	0.857272	0.0231841	0.717935	0.876639	0.103523	0.658752	1.17125
0.0902501	0.00353445	8.50946e-07	0.000232751	0.00438596	7.8277e-07	0.00051122	0.00317964	2.07771e-06	0.0012055	0.00731284	8.57284e-06	0.00483741	0.0328221	1.62132e-05	0.0257279	0.035498	2.08695e-05	0.0283865	0.0118166	3.04502e-05	0.00871321	0.0867355	6.06903e-05	0.0703066	0.323568	0.0028034	0.286314	0.46629	0.00367765	0.416848	0.655045	0.00464439	0.590472	0.797431	0.00530476	0.720397	0.901566	0.00626954	0.811172	0.988255	0.00732498	0.88479	0.881294	0.0226796	0.742695	0.903172	0.103858	0.684213	1.2036
0.0952943	0.00355013	8.61088e-07	0.000229946	0.00421704	9.30326e-07	0.000491085	0.00327009	2.13212e-06	0.00128199	0.00795479	9.04289e-06	0.0053711	0.0351438	1.75631e-05	0.0276264	0.0360765	2.20906e-05	0.0288625	0.0128538	3.10516e-05	0.00958026	0.0894286	6.36375e-05	0.0726329	0.307966	0.00269155	0.272071	0.439494	0.00353569	0.392224	0.610879	0.00446449	0.549891	0.744009	0.0050922	0.671752	0.854681	0.00601258	0.769504	0.955478	0.00702841	0.857177	0.903642	0.0222107	0.765986	0.929681	0.104216	0.709727	1.23687
0.100344	0.00357653	8.49183e-07	0.000228401	0.00403909	1.03249e-06	0.000472576	0.00335967	2.27789e-06	0.00135755	0.00861113	9.65162e-06	0.00591601	0.0373148	1.87526e-05	0.029402	0.0365472	2.33859e-05	0.0292474	0.0139016	3.17649e-05	0.0104552	0.0914653	6.62541e-05	0.074417	0.294134	0.00259507	0.259451	0.416243	0.00341155	0.370863	0.572358	0.00430984	0.514451	0.695302	0.00490561	0.627221	0.807945	0.00578678	0.72756	0.917629	0.00676216	0.824403	0.923744	0.0217786	0.787262	0.955751	0.104593	0.734906	1.2703
0.105398	0.00361243	8.04778e-07	0.000227106	0.00388092	1.12679e-06	0.000455718	0.00344738	2.48959e-06	0.00143135	0.00927225	1.03816e-05	0.00646407	0.0393244	1.98736e-05	0.0310458	0.036931	2.47397e-05	0.0295585	0.0149516	3.27261e-05	0.0113307	0.0929171	6.83937e-05	0.0757134	0.28176	0.00251263	0.248169	0.395892	0.00330756	0.352169	0.538723	0.00418024	0.483475	0.651557	0.00474515	0.587112	0.762954	0.00558873	0.686903	0.876821	0.00652624	0.788453	0.940971	0.0213811	0.805928	0.980906	0.104986	0.759302	1.30307
0.110458	0.00365812	7.83874e-07	0.000226025	0.00375436	1.23678e-06	0.000441536	0.0035326	2.66713e-06	0.00150297	0.00993894	1.10549e-05	0.00701612	0.0411697	2.15294e-05	0.0325545	0.0372549	2.60409e-05	0.0298186	0.0160066	3.37759e-05	0.0122095	0.0938611	7.05045e-05	0.0765819	0.270605	0.0024414	0.238003	0.377941	0.00322062	0.33568	0.509264	0.00407297	0.456326	0.612556	0.00460659	0.551282	0.72064	0.00541773	0.648473	0.835059	0.00632217	0.75123	0.954661	0.0210124	0.821351	1.00468	0.105396	0.782473	1.33432
0.115523	0.00371406	7.56696e-07	0.000224991	0.0036595	1.37636e-06	0.000429787	0.00361652	2.94068e-06	0.00157328	0.0106106	1.16407e-05	0.00757173	0.0428552	2.3292e-05	0.033932	0.03754	2.71886e-05	0.0300455	0.0170537	3.4869e-05	0.0130805	0.0943723	7.27668e-05	0.0770824	0.260478	0.00238142	0.228776	0.361978	0.00314833	0.32102	0.483357	0.00398314	0.432438	0.577878	0.0044911	0.519372	0.681546	0.00527167	0.612834	0.793852	0.00614796	0.714196	0.964326	0.0206778	0.833038	1.02663	0.105821	0.804016	1.3631
0.120595	0.00378126	7.42374e-07	0.000223945	0.00359233	1.5195e-06	0.000420111	0.00370031	3.2966e-06	0.00164331	0.0112873	1.23298e-05	0.00813063	0.0443954	2.50348e-05	0.03519	0.0377844	2.83503e-05	0.0302374	0.0180891	3.58977e-05	0.013941	0.0945164	7.50948e-05	0.0772676	0.251229	0.00233407	0.220349	0.347662	0.0030885	0.307874	0.46047	0.00390907	0.411329	0.547095	0.00439686	0.491012	0.645829	0.00514722	0.580184	0.754168	0.00599944	0.678312	0.969679	0.0203797	0.84069	1.04619	0.106263	0.823384	1.38868
0.125673	0.00386136	7.962e-07	0.000222921	0.00354715	1.6441e-06	0.000411296	0.00378171	3.52921e-06	0.00171135	0.0119686	1.32849e-05	0.00869239	0.0458012	2.66837e-05	0.0363373	0.0379941	2.97208e-05	0.030399	0.0191104	3.68036e-05	0.0147889	0.0943909	7.74289e-05	0.0772184	0.242741	0.00229693	0.212615	0.334765	0.00304322	0.296027	0.440141	0.0038495	0.392573	0.519753	0.00431983	0.465799	0.613338	0.00504608	0.550417	0.716665	0.00587597	0.644239	0.97049	0.0201096	0.844068	1.06274	0.106725	0.840019	1.41022
0.130758	0.00395636	8.7559e-07	0.000221928	0.00351952	1.71257e-06	0.000402712	0.00386305	3.71431e-06	0.00177929	0.0126434	1.44059e-05	0.00924778	0.0470879	2.85114e-05	0.0373859	0.0381923	3.11954e-05	0.0305499	0.0201119	3.79207e-05	0.0156192	0.0940556	8.04859e-05	0.0769844	0.234914	0.00226864	0.205481	0.323084	0.00300987	0.285294	0.421971	0.00380588	0.375801	0.495413	0.00425731	0.443338	0.58385	0.00496397	0.523355	0.68172	0.00577227	0.61238	0.966716	0.0198658	0.843101	1.07585	0.107206	0.853492	1.42673
0.135849	0.00406917	9.05544e-07	0.000221218	0.00350748	1.85936e-06	0.000394967	0.00394447	4.0255e-06	0.00184707	0.0133125	1.55526e-05	0.0097976	0.0482689	3.03986e-05	0.0383468	0.0383949	3.28834e-05	0.0307031	0.0210933	3.9111e-05	0.0164317	0.0935375	8.3682e-05	0.0765891	0.227661	0.00224871	0.198867	0.312427	0.00298293	0.275504	0.405658	0.0037769	0.360734	0.473667	0.00420994	0.423259	0.557127	0.00489928	0.498792	0.64939	0.00568536	0.582824	0.958581	0.0196511	0.837957	1.08506	0.107711	0.86336	1.43758
0.140948	0.00420355	9.09309e-07	0.000220942	0.00351024	2.07704e-06	0.000389107	0.00402321	4.33409e-06	0.00191247	0.0139842	1.65983e-05	0.0103489	0.0493513	3.21666e-05	0.039226	0.0386041	3.48396e-05	0.0308606	0.0220583	4.05436e-05	0.0172293	0.0928839	8.71855e-05	0.0760718	0.220918	0.00223519	0.192718	0.302655	0.00296416	0.266526	0.390944	0.00375962	0.347139	0.45414	0.00418047	0.405212	0.532945	0.00485142	0.476536	0.619648	0.00561935	0.555569	0.946495	0.0194636	0.828991	1.08989	0.10824	0.869169	1.44194
0.146053	0.00436387	9.73334e-07	0.000220721	0.00352541	2.28896e-06	0.000384229	0.00410083	4.7811e-06	0.00197667	0.0146639	1.74577e-05	0.0109062	0.0503477	3.44053e-05	0.0400328	0.0388189	3.68428e-05	0.0310218	0.0230029	4.21444e-05	0.0180089	0.0921286	9.03074e-05	0.0754623	0.214629	0.00222707	0.186982	0.293668	0.00295974	0.258259	0.377589	0.00375409	0.334791	0.436527	0.00416469	0.388922	0.511064	0.00481785	0.456377	0.592441	0.00557472	0.530583	0.930855	0.0193012	0.816556	1.09005	0.108792	0.870614	1.43837
0.151167	0.00455625	1.02507e-06	0.000220577	0.00355188	2.51601e-06	0.000379891	0.00418138	5.30651e-06	0.0020432	0.0153478	1.84566e-05	0.0114661	0.0512741	3.67815e-05	0.0407807	0.0390443	3.86365e-05	0.0311912	0.0239278	4.36906e-05	0.0187711	0.0913083	9.30479e-05	0.0747914	0.208748	0.00222433	0.181615	0.285368	0.00296506	0.250616	0.365387	0.0037584	0.323503	0.420584	0.00416048	0.374166	0.491202	0.00480106	0.438055	0.567565	0.00554603	0.507699	0.912163	0.0191694	0.80109	1.08551	0.10937	0.867617	1.42506
0.156289	0.00478884	1.09701e-06	0.000220449	0.00359165	2.72344e-06	0.000377985	0.00426409	5.75512e-06	0.00211156	0.016033	1.98525e-05	0.0120259	0.0521331	3.89563e-05	0.041472	0.039288	4.05988e-05	0.0313746	0.0248351	4.50186e-05	0.0195181	0.0904622	9.61708e-05	0.0740921	0.203231	0.00222769	0.176577	0.277668	0.0029764	0.243524	0.354218	0.00377293	0.313162	0.406097	0.00416483	0.360751	0.473112	0.00479777	0.42135	0.544805	0.00553123	0.486732	0.891066	0.0190683	0.783183	1.07636	0.109971	0.86022	1.39953
0.161418	0.00507259	1.18315e-06	0.000220368	0.0036439	2.89019e-06	0.000377542	0.00434591	6.25184e-06	0.00217901	0.0167155	2.15207e-05	0.0125822	0.0529563	4.15685e-05	0.0421318	0.039542	4.29592e-05	0.0315654	0.0257254	4.66845e-05	0.0202497	0.0895987	9.97418e-05	0.0733723	0.198048	0.00223987	0.171836	0.27049	0.00299341	0.236908	0.343976	0.00379706	0.303669	0.392884	0.00417782	0.348508	0.456584	0.00480565	0.406074	0.523988	0.0055293	0.46753	0.868173	0.0189949	0.763402	1.06282	0.110592	0.848603	1.35959
0.166557	0.00542262	1.23776e-06	0.000220819	0.00370892	3.09502e-06	0.000378002	0.00442823	6.67988e-06	0.00224686	0.0173995	2.28997e-05	0.0131392	0.0537496	4.42105e-05	0.0427658	0.0398159	4.53949e-05	0.0317716	0.0266004	4.86547e-05	0.0209674	0.0887362	0.000103927	0.0726476	0.19317	0.00225883	0.167368	0.263782	0.00301745	0.23072	0.334528	0.00383119	0.294903	0.380793	0.00420206	0.337292	0.441466	0.00482747	0.392082	0.50493	0.00553908	0.449929	0.84414	0.0189415	0.742371	1.04524	0.111229	0.833051	1.30415
0.171704	0.00585816	1.35025e-06	0.000221399	0.00378736	3.35059e-06	0.000378799	0.00451464	7.18578e-06	0.00231801	0.0180955	2.43645e-05	0.0137051	0.0545014	4.65668e-05	0.0433646	0.0401176	4.76429e-05	0.0320002	0.0274596	5.04866e-05	0.0216711	0.0878951	0.000108486	0.0719359	0.188572	0.00228124	0.163153	0.257505	0.00305034	0.22492	0.325778	0.00387314	0.286776	0.369685	0.00423737	0.326976	0.427605	0.00485778	0.379241	0.487441	0.00555978	0.433757	0.81949	0.0189116	0.720586	1.02401	0.111881	0.813898	1.23416
0.17686	0.00640494	1.48246e-06	0.000221891	0.00388097	3.67741e-06	0.000379804	0.00460315	7.80608e-06	0.00239072	0.0187958	2.62097e-05	0.0142733	0.0552292	4.94382e-05	0.0439417	0.0404444	4.9865e-05	0.0322486	0.0283106	5.25255e-05	0.022367	0.0870782	0.000112772	0.071241	0.184228	0.00230635	0.159168	0.251625	0.00309106	0.219477	0.317649	0.00392238	0.279217	0.359442	0.00428446	0.31745	0.414853	0.00489559	0.367418	0.471385	0.00559395	0.41889	0.794587	0.0189098	0.698391	0.999678	0.112547	0.791646	1.15341
0.182026	0.00709651	1.66066e-06	0.000222264	0.00399286	3.99666e-06	0.000381616	0.00469396	8.38629e-06	0.00246532	0.0195026	2.79951e-05	0.014846	0.0559441	5.29153e-05	0.0445062	0.0407992	5.27726e-05	0.0325187	0.0291545	5.49119e-05	0.0230556	0.0862798	0.000116637	0.0705583	0.18012	0.00233544	0.155394	0.246095	0.00313503	0.214354	0.310068	0.00398067	0.272156	0.349959	0.00433833	0.30862	0.403071	0.00494499	0.356479	0.456622	0.0056389	0.405202	0.769771	0.0189338	0.676117	0.972952	0.113219	0.766947	1.06776
0.187201	0.00797364	1.89341e-06	0.000222761	0.00412685	4.33696e-06	0.000384563	0.0047874	8.97139e-06	0.00254205	0.0202227	2.95885e-05	0.0154288	0.056639	5.63612e-05	0.0450529	0.0411821	5.5581e-05	0.0328113	0.0299869	5.73046e-05	0.0237339	0.0855264	0.000120652	0.0699097	0.176234	0.00237116	0.151817	0.240875	0.00318257	0.209514	0.30299	0.00404534	0.265555	0.341146	0.00439898	0.300406	0.392151	0.00500393	0.346327	0.442975	0.00569384	0.392534	0.745403	0.0189822	0.654116	0.944436	0.113896	0.740371	0.983295
0.192386	0.00907756	2.05193e-06	0.000223783	0.00428727	4.64607e-06	0.000388575	0.00488205	9.69976e-06	0.00261953	0.0209532	3.13809e-05	0.016019	0.057309	5.94753e-05	0.045578	0.0415947	5.80705e-05	0.0331278	0.0308117	5.93841e-05	0.0244052	0.0848287	0.000125649	0.0693041	0.172547	0.00241109	0.148417	0.235937	0.00323627	0.204928	0.296367	0.00411592	0.259369	0.332963	0.00446765	0.292765	0.382024	0.0050716	0.336898	0.430359	0.00576334	0.3808	0.721714	0.0190478	0.632626	0.914845	0.114576	0.712604	0.904312
0.197582	0.0104286	2.17292e-06	0.000225125	0.00448003	5.01342e-06	0.000393489	0.00498399	1.04887e-05	0.00270302	0.021696	3.36894e-05	0.0166179	0.0579807	6.27687e-05	0.0461023	0.0420418	6.10622e-05	0.0334713	0.0316357	6.17273e-05	0.0250747	0.0841685	0.000131148	0.0687267	0.169048	0.00245322	0.145187	0.231271	0.00329704	0.200584	0.290142	0.00419415	0.253543	0.325341	0.00454259	0.285639	0.372616	0.0051477	0.328123	0.418677	0.00584287	0.369917	0.698847	0.0191331	0.611793	0.884828	0.115254	0.684276	0.833333
0.202788	0.0119785	2.36178e-06	0.000226523	0.00471235	5.33259e-06	0.000398791	0.00509323	1.13176e-05	0.00279258	0.022453	3.59404e-05	0.0172276	0.058672	6.66455e-05	0.0466406	0.0425188	6.50106e-05	0.0338378	0.0324561	6.4784e-05	0.0257394	0.0835532	0.000136246	0.0681849	0.165734	0.00249885	0.142121	0.226858	0.00336333	0.196467	0.284296	0.00428109	0.248057	0.318209	0.00462678	0.278957	0.363851	0.00523417	0.319933	0.407827	0.00592868	0.359796	0.67694	0.0192447	0.591747	0.854897	0.115929	0.655892	0.771585
0.208005	0.0135361	2.55699e-06	0.000228093	0.00499493	5.70927e-06	0.000404379	0.00520096	1.21169e-05	0.00288073	0.0232156	3.81262e-05	0.0178407	0.0593697	7.03384e-05	0.047183	0.043022	6.91676e-05	0.0342247	0.0332697	6.84187e-05	0.0263971	0.083	0.000141918	0.0676922	0.16259	0.00254997	0.139203	0.222676	0.00343703	0.192554	0.27879	0.00437579	0.242879	0.311518	0.00472048	0.272673	0.355666	0.00533185	0.312267	0.397721	0.00601983	0.350358	0.656028	0.0193724	0.572547	0.82554	0.1166	0.627934	0.718725
0.213233	0.0147303	2.68725e-06	0.000229647	0.00534283	6.18339e-06	0.000410822	0.00530809	1.29702e-05	0.00296818	0.0239875	4.0456e-05	0.0184602	0.0600714	7.44813e-05	0.0477271	0.0435501	7.33866e-05	0.0346309	0.0340872	7.19219e-05	0.027057	0.0825039	0.000148814	0.0672442	0.159608	0.00260818	0.136426	0.218697	0.00351626	0.188822	0.273587	0.00447577	0.237975	0.305234	0.00481927	0.266761	0.347997	0.00543568	0.305072	0.388296	0.00612319	0.341535	0.636146	0.0195174	0.554231	0.797092	0.117267	0.600741	0.6736
0.218473	0.0151612	2.87736e-06	0.000232283	0.0057767	6.6685e-06	0.00041932	0.00542239	1.37646e-05	0.00306163	0.0247775	4.307e-05	0.0190931	0.0607692	7.91705e-05	0.0482658	0.0441042	7.71754e-05	0.0350581	0.034912	7.50987e-05	0.0277224	0.0820533	0.000156617	0.0668316	0.156778	0.00266805	0.133785	0.214909	0.00359821	0.185263	0.268664	0.00458083	0.233324	0.299323	0.00492592	0.261185	0.340784	0.00554405	0.298293	0.379501	0.00623984	0.333279	0.617312	0.0196806	0.536824	0.769789	0.117927	0.574555	0.635283
0.223724	0.0147168	3.11396e-06	0.000234791	0.00632182	7.15443e-06	0.000429262	0.00554199	1.44567e-05	0.00315954	0.0255865	4.59339e-05	0.0197402	0.0614836	8.39797e-05	0.0488162	0.0446872	8.0756e-05	0.0355081	0.0357353	7.83216e-05	0.0283856	0.0816562	0.000164005	0.0664622	0.154088	0.00272912	0.13127	0.211307	0.00368416	0.18187	0.264001	0.00469019	0.22891	0.293752	0.00503987	0.255916	0.334009	0.00565705	0.291915	0.371259	0.00636017	0.325532	0.599492	0.0198552	0.520311	0.743854	0.118578	0.549605	0.602807
0.228988	0.0136948	3.33677e-06	0.000236935	0.00701057	7.55369e-06	0.000439296	0.00566591	1.5482e-05	0.00326062	0.0264211	4.9029e-05	0.0204068	0.0622133	8.89603e-05	0.0493775	0.0453004	8.49869e-05	0.0359811	0.0365617	8.175e-05	0.0290501	0.0813204	0.000170994	0.0661427	0.151531	0.00279375	0.128871	0.207883	0.0037772	0.178633	0.259589	0.00480702	0.224718	0.288485	0.00515689	0.250926	0.327639	0.00577985	0.285901	0.363525	0.00648788	0.318246	0.582665	0.0200479	0.504669	0.71937	0.11922	0.525986	0.575128
0.234264	0.0125448	3.54408e-06	0.000239731	0.00788553	7.98296e-06	0.000449782	0.00579909	1.66187e-05	0.00336928	0.0272702	5.24549e-05	0.0210837	0.0629644	9.47673e-05	0.0499538	0.0459526	9.0265e-05	0.0364839	0.0374014	8.59095e-05	0.0297238	0.0810475	0.000178807	0.0658735	0.149102	0.00286388	0.126583	0.20463	0.00387538	0.175545	0.255408	0.00493337	0.22073	0.283502	0.00528068	0.246192	0.32163	0.00591053	0.28021	0.356271	0.00662617	0.311391	0.566789	0.0202568	0.489865	0.696401	0.119854	0.503768	0.551423
0.239553	0.0115914	3.76661e-06	0.000242959	0.00899234	8.48283e-06	0.000461551	0.00593684	1.79046e-05	0.00348149	0.0281353	5.55388e-05	0.0217729	0.0637418	0.000100601	0.0505502	0.0466369	9.60113e-05	0.0370115	0.0382413	9.06626e-05	0.030396	0.0808263	0.000187078	0.0656458	0.146793	0.00293837	0.124398	0.201526	0.00397461	0.172594	0.251427	0.00506735	0.216918	0.278789	0.0054152	0.241695	0.315963	0.00605286	0.274824	0.349446	0.0067684	0.30493	0.551844	0.0204796	0.475888	0.674984	0.120479	0.482994	0.531012
0.244854	0.0109854	4.06474e-06	0.0002463	0.0103576	8.98215e-06	0.000473733	0.00607316	1.93276e-05	0.00359215	0.0290168	5.86072e-05	0.0224741	0.0645349	0.000106093	0.0511584	0.0473526	0.000101429	0.0375641	0.0390839	9.52794e-05	0.0310694	0.0806555	0.000195508	0.0654585	0.144603	0.00301394	0.122321	0.198563	0.00407856	0.169766	0.247633	0.00520444	0.213274	0.274315	0.0055564	0.237412	0.310614	0.00620522	0.269721	0.343006	0.00692025	0.298814	0.537803	0.0207165	0.462717	0.655062	0.121094	0.463622	0.513367
0.25017	0.0107706	4.40313e-06	0.000249668	0.0119439	9.71606e-06	0.000486021	0.00621715	2.08915e-05	0.00370898	0.0299173	6.21862e-05	0.0231889	0.0653453	0.000111281	0.0517795	0.0480923	0.000106599	0.0381353	0.0399506	0.000100239	0.0317613	0.0805436	0.00020388	0.0653192	0.142524	0.00309143	0.12034	0.195742	0.00419009	0.167061	0.244024	0.00534754	0.209795	0.270061	0.00570363	0.233327	0.305536	0.00635982	0.264866	0.336911	0.00708453	0.293004	0.524597	0.0209693	0.450288	0.636519	0.1217	0.445547	0.498056
0.255498	0.0109417	4.67957e-06	0.00025346	0.0135695	1.0445e-05	0.000500178	0.00637174	2.24031e-05	0.00383465	0.0308343	6.61053e-05	0.0239154	0.0661792	0.000117179	0.0524175	0.0488617	0.000111882	0.0387293	0.0408387	0.000105359	0.0324695	0.080475	0.000212707	0.0652143	0.140551	0.00317595	0.118449	0.193056	0.00430917	0.164469	0.240582	0.00550041	0.20646	0.266018	0.00585767	0.229427	0.30071	0.00651963	0.260237	0.331149	0.00725634	0.287493	0.512129	0.0212364	0.438517	0.61927	0.122296	0.428691	0.484708
0.260841	0.0114512	5.08997e-06	0.00025813	0.0148539	1.09942e-05	0.000516055	0.00652849	2.38171e-05	0.00396204	0.0317779	7.03969e-05	0.0246618	0.0670394	0.000124677	0.0530738	0.0496738	0.000117965	0.0393563	0.0417361	0.000110992	0.033184	0.0804579	0.000222607	0.0651497	0.138686	0.00326505	0.116649	0.190484	0.00442995	0.161981	0.237298	0.00565958	0.203263	0.262174	0.00602103	0.225703	0.296121	0.00668499	0.255823	0.32571	0.00743508	0.282273	0.500395	0.0215143	0.427404	0.603291	0.122886	0.413033	0.473091
0.266198	0.0121652	5.52483e-06	0.000263091	0.0153626	1.18886e-05	0.00053268	0.00668989	2.54292e-05	0.00409294	0.0327418	7.51791e-05	0.0254227	0.0679247	0.000132594	0.0537487	0.0505165	0.000124784	0.0400063	0.0426418	0.000116811	0.033904	0.0804999	0.00023242	0.0651333	0.136916	0.00335436	0.114935	0.188025	0.00455321	0.159593	0.234177	0.00582671	0.200206	0.258524	0.00619202	0.222147	0.291754	0.00685952	0.251604	0.320548	0.00762043	0.277302	0.489366	0.0218068	0.416919	0.58849	0.123468	0.398488	0.462901
0.27157	0.0128094	5.96599e-06	0.000268166	0.0149596	1.26271e-05	0.000551159	0.0068642	2.74324e-05	0.00423413	0.0337243	8.02181e-05	0.0261969	0.0688367	0.000140393	0.0544441	0.0513776	0.000131402	0.0406701	0.0435539	0.000122017	0.0346287	0.0805886	0.000242988	0.0651536	0.135237	0.00344709	0.113299	0.185683	0.00468191	0.157305	0.2312	0.00599613	0.197279	0.255044	0.00636533	0.218747	0.287608	0.00704655	0.247573	0.315641	0.00781248	0.27256	0.478937	0.0221069	0.406976	0.574747	0.124039	0.384948	0.453905
0.276957	0.0130107	6.51753e-06	0.000272985	0.0139537	1.3129e-05	0.000569964	0.00704434	2.96706e-05	0.00437977	0.0347363	8.54604e-05	0.0269932	0.0697643	0.000148397	0.0551504	0.0522704	0.000139327	0.0413568	0.0444846	0.000128066	0.0353666	0.080738	0.000255024	0.0652217	0.13365	0.00354479	0.11174	0.18345	0.00481891	0.155108	0.228353	0.00617219	0.194465	0.25172	0.00654367	0.215486	0.283663	0.00723924	0.243723	0.310978	0.00801297	0.268033	0.469084	0.0224209	0.397545	0.562029	0.124601	0.372383	0.445988
0.28236	0.0125346	7.04951e-06	0.000278042	0.0128251	1.37425e-05	0.000588842	0.00722845	3.14963e-05	0.00452893	0.035773	9.04869e-05	0.0278083	0.0707265	0.000157252	0.0558825	0.0532058	0.000147288	0.0420768	0.0454313	0.000134984	0.0361156	0.0809314	0.000266396	0.0653262	0.132155	0.00364742	0.110259	0.181315	0.00496037	0.152995	0.225628	0.00635582	0.191755	0.248549	0.00672942	0.212357	0.279912	0.00744014	0.240041	0.306549	0.00822219	0.263713	0.45981	0.0227468	0.388632	0.550251	0.125154	0.360711	0.438997
0.287778	0.0114956	7.343e-06	0.000284618	0.0119223	1.46823e-05	0.000610591	0.00742079	3.31323e-05	0.00468497	0.0368294	9.59313e-05	0.0286372	0.0717132	0.000165885	0.0566334	0.0541782	0.000154999	0.0428258	0.0463892	0.000142416	0.036872	0.0811621	0.000278288	0.0654596	0.130747	0.00375415	0.108851	0.179282	0.0051046	0.150971	0.223028	0.00654485	0.189154	0.245512	0.00692078	0.209346	0.276335	0.00764747	0.236514	0.30234	0.00843943	0.259587	0.45105	0.0230777	0.380187	0.539282	0.1257	0.34981	0.43281
0.293212	0.0102296	7.7001e-06	0.000292392	0.0114017	1.58983e-05	0.000634851	0.0076226	3.50925e-05	0.0048484	0.0379159	0.000102206	0.0294879	0.0727149	0.000174637	0.0573948	0.0551857	0.000163325	0.0436013	0.0473608	0.000149804	0.0376384	0.0814528	0.000291165	0.0656404	0.129415	0.00386157	0.107511	0.177355	0.00525525	0.149036	0.220543	0.00673868	0.186653	0.242615	0.007123	0.206452	0.272915	0.00786057	0.233125	0.298324	0.00866021	0.255636	0.442777	0.0234212	0.372174	0.52909	0.126237	0.339649	0.427323
0.298662	0.00902078	8.35729e-06	0.000300318	0.0113022	1.69868e-05	0.000659143	0.00783508	3.76583e-05	0.00501991	0.0390368	0.000108562	0.0303647	0.0737447	0.000183772	0.0581767	0.0562219	0.000172079	0.0443984	0.0483509	0.000157694	0.0384182	0.0817936	0.000304477	0.0658612	0.128159	0.00397029	0.106237	0.175513	0.00541054	0.147174	0.218158	0.00693659	0.184239	0.239851	0.00733355	0.203671	0.269661	0.00808553	0.229875	0.294497	0.00889226	0.251848	0.43495	0.0237774	0.364559	0.519652	0.126767	0.330206	0.422449
0.30413	0.00799994	9.06476e-06	0.000308433	0.011607	1.80307e-05	0.000683552	0.00805175	4.07436e-05	0.0051941	0.0401788	0.00011493	0.0312568	0.0748175	0.000194171	0.0589907	0.057279	0.000181611	0.0452102	0.0493603	0.000165805	0.0392122	0.0821875	0.000319256	0.0661231	0.126981	0.00408333	0.105028	0.173753	0.00556898	0.145383	0.215879	0.00714252	0.181915	0.237201	0.00754706	0.200992	0.266548	0.00831376	0.226753	0.290846	0.00913518	0.24821	0.427542	0.0241476	0.357313	0.510844	0.127288	0.321367	0.418141
0.309614	0.00718743	9.80747e-06	0.000316134	0.0122354	1.93347e-05	0.000710228	0.00827553	4.35939e-05	0.00537419	0.0413446	0.000121433	0.0321661	0.075927	0.000205554	0.0598322	0.0583636	0.000192139	0.0460414	0.0503924	0.000174112	0.0400232	0.0826358	0.000334802	0.0664284	0.125879	0.00420437	0.103879	0.172079	0.00573367	0.143663	0.213716	0.00736074	0.179681	0.234678	0.00776886	0.19842	0.263555	0.00854224	0.223741	0.287355	0.00937954	0.244718	0.420529	0.024532	0.350414	0.502626	0.127801	0.313092	0.414361
0.315116	0.00655814	1.04215e-05	0.000324142	0.0129786	2.06302e-05	0.000739284	0.00850796	4.59716e-05	0.00556171	0.0425414	0.000128458	0.0330981	0.0770639	0.00021669	0.0606952	0.0594821	0.000203056	0.0468979	0.0514577	0.000183562	0.040859	0.0831244	0.000350259	0.0667662	0.124844	0.00432825	0.102785	0.170489	0.0059068	0.14201	0.211644	0.00758381	0.177527	0.232266	0.00799805	0.195943	0.260687	0.00878213	0.220832	0.284021	0.00963311	0.241361	0.413878	0.0249231	0.343843	0.494961	0.128306	0.305348	0.411003
0.320636	0.00607683	1.10611e-05	0.000333354	0.0134675	2.16837e-05	0.000768632	0.00874959	4.87415e-05	0.0057562	0.0437596	0.000135854	0.0340448	0.0782127	0.000227635	0.0615666	0.0606435	0.000213621	0.0477879	0.0525401	0.000193339	0.0417073	0.0836427	0.000365716	0.0671274	0.123878	0.00445315	0.101752	0.168974	0.0060832	0.140421	0.209649	0.00780967	0.17544	0.229945	0.00823346	0.193543	0.257949	0.00903104	0.218032	0.280838	0.00989847	0.23813	0.407578	0.025324	0.337582	0.487792	0.128803	0.29808	0.407992
0.326174	0.00571061	1.18119e-05	0.000343894	0.0133332	2.28168e-05	0.000798577	0.00900336	5.18219e-05	0.0059602	0.0450187	0.000143787	0.0350221	0.0793865	0.000239709	0.0624553	0.0618466	0.000225039	0.0487092	0.0536432	0.000203446	0.0425707	0.0841973	0.000381592	0.0675162	0.12298	0.00458319	0.100775	0.167537	0.00626463	0.138896	0.207745	0.00804378	0.173427	0.227726	0.00847836	0.191225	0.255338	0.00928872	0.21534	0.277791	0.0101704	0.235017	0.40159	0.0257309	0.331604	0.481077	0.129293	0.291247	0.40533
0.331731	0.00543215	1.24928e-05	0.000355103	0.0125123	2.42969e-05	0.000831693	0.00927043	5.52526e-05	0.00617463	0.0463031	0.000152668	0.0360168	0.0805925	0.000253424	0.0633666	0.0630808	0.000236809	0.0496541	0.0547682	0.000214749	0.0434495	0.08482	0.000398552	0.0679587	0.122145	0.00471903	0.0998471	0.166179	0.00645361	0.137435	0.205936	0.00828494	0.171493	0.225618	0.00873189	0.188999	0.252845	0.00955885	0.212742	0.274884	0.0104505	0.232024	0.395887	0.0261454	0.325882	0.474798	0.129779	0.284829	0.402995
0.337306	0.00522149	1.334e-05	0.000366587	0.011294	2.55943e-05	0.000868185	0.00954493	5.87446e-05	0.0063948	0.047618	0.000161953	0.0370336	0.0818425	0.00026729	0.0643119	0.0643403	0.000249557	0.0506166	0.0559177	0.000226097	0.0443469	0.0854975	0.000416707	0.0684444	0.121381	0.00485835	0.0989781	0.164892	0.00664474	0.136036	0.20421	0.00853302	0.169627	0.223597	0.00898976	0.18685	0.250462	0.00983727	0.210236	0.272105	0.0107383	0.22914	0.390451	0.026564	0.3204	0.468926	0.130257	0.278802	0.400948
0.342901	0.00506428	1.43302e-05	0.000378563	0.0100333	2.68502e-05	0.000905477	0.00982932	6.21757e-05	0.00662288	0.0489696	0.000170358	0.0380787	0.0831218	0.000281545	0.0652792	0.0656309	0.000262323	0.0516024	0.0570851	0.00023655	0.0452584	0.0862176	0.000437542	0.0689613	0.120679	0.00499948	0.0981628	0.163675	0.00684097	0.134694	0.202566	0.00878944	0.167827	0.221659	0.00925222	0.18477	0.248178	0.0101163	0.20782	0.269432	0.0110326	0.226349	0.385288	0.0269979	0.315153	0.463396	0.130729	0.273106	0.399186
0.348516	0.00495	1.52051e-05	0.000391364	0.00894004	2.84692e-05	0.000945296	0.0101247	6.58946e-05	0.00685939	0.0503467	0.000179963	0.0391412	0.0844367	0.000296049	0.0662738	0.0669686	0.000275509	0.052624	0.0582741	0.000248337	0.0461849	0.0869827	0.000458725	0.069514	0.120032	0.00514771	0.0973888	0.162525	0.0070457	0.133404	0.200998	0.00905004	0.166092	0.219814	0.00952376	0.182767	0.245991	0.0104022	0.205486	0.266879	0.0113363	0.223656	0.3804	0.0274502	0.310138	0.458175	0.131195	0.267707	0.397672
0.354151	0.00487191	1.62237e-05	0.00040549	0.00807319	3.03665e-05	0.000988453	0.0104376	6.97742e-05	0.00710991	0.0517567	0.00019116	0.0402263	0.0857814	0.000311054	0.0672907	0.0683457	0.000290802	0.053674	0.0594809	0.000261967	0.0471223	0.0877695	0.000479126	0.0700842	0.119444	0.00530075	0.0966611	0.161439	0.00725447	0.132166	0.1995	0.00931736	0.164412	0.218058	0.00980682	0.180832	0.243885	0.0106927	0.203222	0.264433	0.0116456	0.221056	0.375741	0.0279037	0.305336	0.453258	0.131652	0.262603	0.396372
0.359807	0.00482387	1.73884e-05	0.000420344	0.00741309	3.23112e-05	0.0010324	0.0107688	7.44496e-05	0.00737443	0.0531912	0.000202333	0.0413288	0.0871693	0.000327582	0.0683396	0.0697512	0.000306028	0.0547456	0.0607253	0.000276096	0.0480884	0.0885928	0.000499733	0.0706821	0.118912	0.00545583	0.0959813	0.160408	0.00746514	0.130977	0.198068	0.00959234	0.162785	0.216366	0.0100921	0.178954	0.24187	0.0109953	0.201029	0.262082	0.0119629	0.218535	0.371277	0.028363	0.300706	0.448617	0.1321	0.25777	0.395251
0.365483	0.00480103	1.85891e-05	0.000435082	0.00692018	3.40503e-05	0.00107642	0.0111047	7.92597e-05	0.00764221	0.0546645	0.000213597	0.0424599	0.0885916	0.000345119	0.0694149	0.0711858	0.000322697	0.0558373	0.0619949	0.000289538	0.0490745	0.0894844	0.000521357	0.0713339	0.118435	0.00561482	0.0953457	0.159438	0.00768183	0.129835	0.196705	0.00987428	0.161214	0.214743	0.0103822	0.177133	0.239954	0.0113104	0.198912	0.259829	0.0122907	0.216094	0.367022	0.0288352	0.296255	0.444242	0.132543	0.253192	0.394297
0.371181	0.00480167	1.95119e-05	0.00045072	0.00655752	3.5878e-05	0.00112093	0.0114486	8.39064e-05	0.00791619	0.0561849	0.000225029	0.0436266	0.0900319	0.000364056	0.0705022	0.0726577	0.000339738	0.0569572	0.0632829	0.000303886	0.0500733	0.0904225	0.000546017	0.0720203	0.118009	0.00577861	0.0947494	0.158532	0.0079059	0.128743	0.195416	0.0101672	0.159698	0.213198	0.0106821	0.175374	0.238124	0.0116332	0.196865	0.257675	0.0126275	0.213732	0.362963	0.0293135	0.291978	0.440115	0.132981	0.248855	0.393493
0.376901	0.00482434	2.05004e-05	0.00046685	0.00630043	3.78988e-05	0.00117098	0.0118101	8.90641e-05	0.00820368	0.0577367	0.000237477	0.0448156	0.0914972	0.00038362	0.0716073	0.0741693	0.000356835	0.0581074	0.0645941	0.000319274	0.0510883	0.0913842	0.000571775	0.0727234	0.117637	0.00594602	0.094197	0.157693	0.00813947	0.1277	0.194191	0.0104641	0.158235	0.211727	0.0109873	0.173675	0.236363	0.0119579	0.19488	0.255626	0.012975	0.211455	0.35908	0.0297999	0.287856	0.436207	0.133414	0.244727	0.392845
0.382643	0.00486935	2.17046e-05	0.00048398	0.0061232	3.99997e-05	0.00122443	0.0121846	9.46322e-05	0.00850093	0.0593045	0.000251016	0.0460139	0.0930144	0.000404019	0.0727526	0.0757104	0.000375047	0.0592788	0.0659391	0.000335015	0.052129	0.0924009	0.000599041	0.0734686	0.117313	0.00611483	0.0936858	0.15691	0.00837459	0.126706	0.193031	0.0107664	0.156825	0.210326	0.0113017	0.172032	0.234671	0.0122884	0.192953	0.253658	0.013328	0.209248	0.355377	0.0302975	0.283887	0.432494	0.133842	0.240789	0.392362
0.388408	0.00493812	2.31924e-05	0.000502916	0.00600894	4.26165e-05	0.00128079	0.0125769	9.98882e-05	0.00881262	0.0609178	0.00026548	0.0472451	0.0945637	0.000424284	0.0739236	0.0772895	0.00039423	0.0604783	0.0673148	0.000352311	0.0531919	0.0934606	0.000626451	0.074248	0.117039	0.00629232	0.0932092	0.156179	0.00861173	0.125757	0.191929	0.0110752	0.155462	0.208998	0.0116283	0.170441	0.233061	0.0126347	0.191082	0.251763	0.0136856	0.207102	0.351835	0.0308	0.280061	0.428962	0.134265	0.237029	0.392006
0.394195	0.00503137	2.4412e-05	0.000523685	0.00594389	4.48886e-05	0.00133958	0.0129866	0.000105458	0.00913777	0.0625788	0.000279959	0.0485127	0.0961385	0.000446531	0.0751124	0.0789089	0.000413656	0.0617089	0.0687064	0.00036923	0.0542667	0.0945644	0.0006538	0.0750621	0.11682	0.00647073	0.0927793	0.155505	0.00885817	0.124848	0.190883	0.0113934	0.154138	0.207731	0.0119604	0.168899	0.231523	0.0129859	0.189272	0.249938	0.0140482	0.205017	0.348451	0.0313093	0.276374	0.425605	0.134681	0.233439	0.391757
0.400006	0.00515089	2.5614e-05	0.000545479	0.00591809	4.68354e-05	0.00139968	0.0134067	0.000111757	0.00946994	0.0642718	0.000294958	0.0498034	0.0977443	0.000469054	0.0763252	0.0805543	0.000434368	0.0629576	0.0701223	0.000387905	0.0553578	0.0957166	0.000681611	0.0759149	0.116645	0.00665289	0.0923847	0.154879	0.00910911	0.123978	0.189885	0.0117146	0.152857	0.206512	0.0122924	0.167403	0.230057	0.0133439	0.187521	0.248202	0.0144281	0.202993	0.345204	0.0318248	0.272807	0.422417	0.135091	0.230015	0.391613
0.405842	0.00529928	2.74086e-05	0.00056673	0.00592722	4.98652e-05	0.0014611	0.0138469	0.000118961	0.00981697	0.0660008	0.000311263	0.0511196	0.099377	0.000492241	0.0775582	0.0822413	0.000457232	0.0642363	0.0715811	0.000408898	0.0564801	0.0968989	0.000711152	0.0767896	0.116514	0.00684101	0.0920216	0.154301	0.00936085	0.123149	0.188949	0.0120429	0.151622	0.205355	0.0126327	0.165953	0.228657	0.0137122	0.185819	0.246545	0.014813	0.201036	0.342078	0.0323492	0.269343	0.419397	0.135495	0.226755	0.391584
0.411701	0.00548305	2.94634e-05	0.000588876	0.00597121	5.30198e-05	0.00152837	0.0143067	0.000126712	0.0101788	0.0677541	0.000328262	0.0524523	0.101054	0.000518827	0.0788234	0.0839727	0.000480868	0.0655492	0.0730707	0.000430711	0.0576256	0.0981162	0.000744114	0.077688	0.11643	0.0070308	0.0916982	0.153782	0.00962409	0.122362	0.188076	0.0123791	0.150436	0.204268	0.0129892	0.16455	0.227318	0.0140899	0.184162	0.244946	0.0151982	0.199133	0.339102	0.0328831	0.266005	0.416518	0.135896	0.223632	0.391652
0.417586	0.00571002	3.12863e-05	0.00061281	0.00604395	5.60526e-05	0.00159872	0.0147784	0.000134588	0.0105493	0.0695572	0.000346489	0.0538214	0.10276	0.000544543	0.0801119	0.0857281	0.000505315	0.0668796	0.0745785	0.000451402	0.0587857	0.0993872	0.00077656	0.0786294	0.116391	0.00722527	0.0914091	0.153314	0.00989752	0.121608	0.187259	0.0127231	0.149292	0.203237	0.0133543	0.163188	0.226043	0.0144729	0.182559	0.243424	0.0155974	0.197285	0.33626	0.0334239	0.262785	0.413752	0.136288	0.220625	0.391796
0.423496	0.0059904	3.30581e-05	0.000638238	0.00614406	5.97714e-05	0.00167126	0.0152692	0.000142603	0.0109344	0.0714072	0.000364853	0.0552263	0.104502	0.000570047	0.0814297	0.0875192	0.000530681	0.0682367	0.0761138	0.000472335	0.0599667	0.100715	0.000808456	0.0796174	0.116393	0.00742791	0.0911472	0.152899	0.0101742	0.120898	0.186489	0.0130754	0.148183	0.202262	0.013723	0.161873	0.224829	0.0148612	0.181005	0.241976	0.0160071	0.195493	0.333535	0.0339771	0.259658	0.411115	0.136675	0.217745	0.392019
0.429431	0.00633757	3.49804e-05	0.00066398	0.00627249	6.36319e-05	0.00174758	0.0157831	0.000150693	0.0113373	0.0732883	0.000384909	0.0566531	0.106278	0.000597861	0.082773	0.0893532	0.00055735	0.0696264	0.0776685	0.000495265	0.0611601	0.102083	0.000844909	0.0806338	0.116447	0.00763762	0.0909235	0.152534	0.0104534	0.120229	0.185769	0.0134359	0.147109	0.201346	0.0140988	0.160605	0.22366	0.0152507	0.179492	0.240585	0.0164218	0.193749	0.330928	0.0345324	0.256638	0.408594	0.13706	0.214976	0.392327
0.435393	0.00677288	3.69924e-05	0.000690955	0.00643074	6.71993e-05	0.00182861	0.0163168	0.00015896	0.011755	0.0751996	0.000405383	0.058102	0.108095	0.000627673	0.0841472	0.0912171	0.000584414	0.0710391	0.0792574	0.000519202	0.0623788	0.103474	0.000882129	0.0816674	0.116544	0.00784801	0.0907355	0.152205	0.0107356	0.119591	0.185099	0.0137991	0.146078	0.200479	0.0144841	0.159371	0.222552	0.0156522	0.178021	0.239254	0.0168453	0.192049	0.328411	0.0350883	0.253703	0.406178	0.13744	0.212312	0.392694
0.441382	0.00732651	3.90004e-05	0.000720381	0.00662084	7.10455e-05	0.00191371	0.0168715	0.000168457	0.0121875	0.0771419	0.000426573	0.0595733	0.109946	0.000659158	0.0855481	0.093125	0.000613209	0.0724854	0.0808835	0.00054495	0.063625	0.104906	0.000921819	0.0827304	0.116686	0.00806648	0.0905783	0.151917	0.0110247	0.118981	0.184489	0.0141718	0.14509	0.199654	0.0148739	0.15817	0.22151	0.0160692	0.176594	0.237984	0.0172772	0.190397	0.326006	0.0356556	0.250857	0.403859	0.137814	0.209745	0.393107
0.447398	0.00804052	4.14233e-05	0.000752621	0.00684357	7.5263e-05	0.00200046	0.0174423	0.000178331	0.0126311	0.0791182	0.000450648	0.0610673	0.111819	0.000691292	0.0869673	0.0950569	0.000644152	0.0739488	0.0825335	0.000571525	0.0648887	0.106381	0.000962627	0.083828	0.116862	0.0082881	0.0904477	0.151685	0.0113242	0.11841	0.183915	0.0145511	0.144128	0.198879	0.0152711	0.157006	0.220529	0.0164951	0.175212	0.236775	0.0177166	0.188792	0.3237	0.0362307	0.248095	0.40164	0.138183	0.207278	0.393602
0.453442	0.00896991	4.39859e-05	0.000785256	0.00710796	7.97595e-05	0.00209221	0.0180362	0.00018824	0.0130919	0.0811383	0.000475142	0.0625942	0.11371	0.000724904	0.0883997	0.0970168	0.000674947	0.0754348	0.0842216	0.000598941	0.0661818	0.107888	0.00100651	0.0849474	0.117064	0.00850567	0.0903438	0.151495	0.0116294	0.117869	0.183379	0.0149396	0.143191	0.198157	0.0156778	0.155881	0.219595	0.0169231	0.173871	0.235625	0.0181677	0.18723	0.321486	0.0368107	0.245412	0.399509	0.138547	0.204899	0.39417
0.459513	0.0101934	4.68509e-05	0.000817431	0.00742341	8.40498e-05	0.00219109	0.0186517	0.000199021	0.0135675	0.0832007	0.000497832	0.0641558	0.115638	0.000760578	0.0898605	0.099007	0.000707822	0.0769429	0.0859249	0.000627923	0.0674849	0.109451	0.00105239	0.0861096	0.117317	0.00873206	0.0902744	0.151347	0.0119377	0.117363	0.182893	0.0153314	0.142295	0.197496	0.0160942	0.154799	0.218708	0.0173549	0.172569	0.234534	0.0186299	0.185708	0.31936	0.0373974	0.242803	0.39746	0.138907	0.202603	0.394761
0.465614	0.011813	5.00776e-05	0.000851626	0.00779715	8.8679e-05	0.00229352	0.0192972	0.000209691	0.0140655	0.0853073	0.00052152	0.0657512	0.117598	0.000798959	0.0913446	0.101034	0.000742446	0.0784787	0.0876621	0.000658291	0.0688132	0.111053	0.00109731	0.0873055	0.117622	0.00896566	0.0902429	0.151242	0.0122521	0.116888	0.182457	0.0157293	0.141437	0.196879	0.0165137	0.153755	0.217867	0.0177975	0.171297	0.233489	0.019097	0.184224	0.317312	0.0379885	0.240263	0.395487	0.139264	0.20038	0.395376
0.471744	0.0139196	5.28554e-05	0.000889001	0.00824176	9.41953e-05	0.00239671	0.0199756	0.000222061	0.0145862	0.0874514	0.000549902	0.0673718	0.119595	0.000837717	0.0928603	0.103088	0.000776774	0.0800375	0.0894285	0.000690091	0.0701632	0.112675	0.00114428	0.0885154	0.117958	0.00920811	0.0902285	0.151169	0.0125713	0.116436	0.182067	0.0161402	0.140607	0.196306	0.0169405	0.152743	0.217068	0.0182498	0.170054	0.232496	0.0195715	0.182779	0.31534	0.0385869	0.237784	0.393585	0.139618	0.198229	0.396045
0.477904	0.0164972	5.55464e-05	0.000929022	0.00878505	9.90974e-05	0.0025075	0.0206793	0.000235679	0.0151232	0.0896255	0.000580269	0.0690142	0.121629	0.000877922	0.0944057	0.105181	0.000814455	0.081625	0.09122	0.000722225	0.0715326	0.11434	0.00119495	0.089756	0.118323	0.0094535	0.090236	0.151136	0.0128952	0.116016	0.181711	0.0165523	0.139807	0.195782	0.0173803	0.151761	0.216327	0.0187147	0.168849	0.231561	0.0200539	0.181379	0.313453	0.0391979	0.235371	0.391751	0.139969	0.196144	0.396772
0.484094	0.0192038	5.80685e-05	0.000971809	0.00945853	0.000103341	0.00262632	0.0214098	0.000249697	0.0156781	0.0918278	0.000610745	0.0706786	0.123697	0.000920927	0.0959785	0.107298	0.000854433	0.0832302	0.0930427	0.000755668	0.0729258	0.116054	0.00124489	0.0910376	0.118735	0.0097002	0.0902821	0.151161	0.0132315	0.115633	0.181396	0.0169684	0.139039	0.195293	0.0178274	0.150803	0.215636	0.019184	0.167684	0.230675	0.0205457	0.180013	0.311642	0.039809	0.233026	0.389987	0.140313	0.194132	0.397545
0.490316	0.0211751	6.13313e-05	0.00101875	0.0103058	0.000109488	0.00274947	0.0221646	0.000263544	0.0162482	0.0940731	0.000640781	0.0723781	0.125781	0.000964301	0.0975659	0.109451	0.000895233	0.0848645	0.0948861	0.00078978	0.0743349	0.117808	0.00129592	0.0923519	0.119185	0.00995377	0.0903544	0.151215	0.0135696	0.115274	0.181129	0.0173952	0.138303	0.19484	0.0182754	0.149877	0.214991	0.0196584	0.166556	0.229829	0.021045	0.178677	0.309909	0.040424	0.230751	0.388286	0.140651	0.192186	0.398344
0.496568	0.0214133	6.57175e-05	0.00106571	0.0113879	0.000116252	0.0028757	0.0229633	0.000277514	0.0168487	0.0963478	0.000674569	0.0740984	0.127887	0.00101097	0.0991693	0.111659	0.000938169	0.0865426	0.0967547	0.000827604	0.0757603	0.119592	0.00135042	0.093688	0.119675	0.0102134	0.090455	0.151307	0.013914	0.114941	0.180906	0.0178321	0.137595	0.194432	0.0187306	0.148983	0.214395	0.0201415	0.165464	0.229035	0.0215527	0.177378	0.308251	0.0410512	0.22853	0.386641	0.140984	0.190299	0.399163
0.502853	0.0198292	6.95022e-05	0.00111051	0.0127935	0.000122711	0.00300601	0.0238039	0.000293223	0.0174746	0.0986427	0.000708346	0.0758351	0.130024	0.00106017	0.100798	0.113879	0.000982204	0.0882321	0.0986547	0.000867366	0.0772086	0.121413	0.00140671	0.0950531	0.120187	0.0104702	0.090577	0.151442	0.0142701	0.114635	0.180713	0.0182722	0.136911	0.19407	0.0192013	0.148115	0.213833	0.0206287	0.164398	0.228279	0.0220606	0.176114	0.306644	0.0416843	0.226352	0.385043	0.141313	0.188461	0.400014
0.50917	0.0173693	7.32473e-05	0.00115675	0.0146379	0.000129938	0.00314392	0.0246692	0.000309405	0.0181108	0.100969	0.000742005	0.0775972	0.132179	0.00110963	0.102443	0.116114	0.00102693	0.0899349	0.100596	0.000905758	0.0786926	0.123269	0.0014663	0.0964444	0.120739	0.010737	0.0907223	0.151609	0.0146261	0.114356	0.180558	0.018718	0.136255	0.193742	0.0196726	0.147278	0.213308	0.0211293	0.163352	0.227563	0.0225804	0.174874	0.30509	0.0423147	0.224226	0.383501	0.141639	0.186678	0.400906
0.515521	0.0149842	7.74678e-05	0.00120794	0.0170194	0.000137688	0.00329242	0.0255772	0.000327175	0.0187681	0.103349	0.000780411	0.0793994	0.134352	0.00116181	0.104102	0.118374	0.00107312	0.091658	0.102569	0.000948233	0.0801985	0.125153	0.00152983	0.097856	0.121335	0.0110145	0.0908951	0.151826	0.0149926	0.114109	0.180445	0.0191774	0.135623	0.193467	0.0201571	0.146472	0.212826	0.0216407	0.162333	0.226897	0.0231131	0.173666	0.303608	0.0429506	0.22216	0.382005	0.141964	0.184942	0.401814
0.521905	0.0130868	8.23389e-05	0.00126291	0.0198783	0.000145546	0.00344353	0.0265461	0.000345546	0.0194581	0.105758	0.000821247	0.0812242	0.136557	0.00121506	0.10579	0.120668	0.00112222	0.0934077	0.104552	0.000992986	0.0817116	0.127067	0.00159345	0.0992934	0.12197	0.0112955	0.0910972	0.152071	0.0153613	0.113886	0.180374	0.0196479	0.135015	0.193225	0.0206462	0.145694	0.212394	0.0221581	0.161353	0.226277	0.0236501	0.172495	0.302199	0.043599	0.220146	0.380546	0.142286	0.183243	0.402747
0.528323	0.011719	8.70356e-05	0.0013209	0.0227486	0.000154184	0.00359773	0.0275792	0.000365158	0.0201769	0.108186	0.000862376	0.0830659	0.138788	0.00126972	0.107499	0.122999	0.00117614	0.0951864	0.106559	0.00103928	0.0832425	0.129002	0.00165886	0.100747	0.122638	0.0115802	0.0913235	0.152335	0.015731	0.113679	0.180344	0.0201193	0.134444	0.193014	0.021138	0.144939	0.212001	0.0226809	0.160403	0.225707	0.024196	0.17136	0.300843	0.0442518	0.218178	0.379121	0.142602	0.181582	0.403698
0.534777	0.0107956	9.20231e-05	0.001382	0.0245859	0.000163337	0.00376021	0.0286745	0.000385402	0.0209157	0.110644	0.000902926	0.0849336	0.14105	0.00132815	0.109233	0.12533	0.00123152	0.0969663	0.108592	0.00108701	0.0847936	0.130985	0.00172635	0.102239	0.123343	0.0118745	0.0915716	0.152635	0.01611	0.113493	0.180357	0.0205946	0.133906	0.192845	0.0216419	0.144209	0.211638	0.0232098	0.159473	0.225181	0.0247569	0.170249	0.299521	0.0449032	0.216244	0.377752	0.142918	0.179974	0.404665
0.541266	0.0102178	9.76875e-05	0.00144516	0.0244388	0.00017252	0.00393339	0.0298419	0.000405564	0.0216752	0.113138	0.00094752	0.0868287	0.143343	0.00139026	0.110993	0.127686	0.00128768	0.0987674	0.110667	0.00113934	0.086375	0.133006	0.00179819	0.10376	0.124065	0.0121644	0.0918384	0.152986	0.0164967	0.113344	0.180394	0.0210761	0.133385	0.192706	0.0221517	0.143502	0.211316	0.0237507	0.158568	0.224678	0.0253207	0.169156	0.298249	0.0455599	0.21435	0.376432	0.143231	0.178415	0.405655
0.547791	0.00990891	0.000103449	0.00151082	0.0225808	0.000182718	0.00411638	0.031105	0.000427898	0.0224711	0.115679	0.000994883	0.0887623	0.145658	0.00145587	0.112772	0.130074	0.00134573	0.100597	0.112753	0.00119018	0.0879692	0.13505	0.00187328	0.105298	0.124817	0.0124553	0.0921296	0.15338	0.016893	0.113222	0.180463	0.021567	0.132881	0.192604	0.0226667	0.142821	0.21103	0.0242945	0.157692	0.224212	0.0258865	0.168095	0.297037	0.0462261	0.212502	0.375147	0.143538	0.176895	0.406643
0.554354	0.00981996	0.000108638	0.001581	0.0201671	0.000192468	0.00430855	0.0324335	0.000451779	0.0233029	0.118223	0.0010421	0.090703	0.147983	0.00152399	0.114559	0.132467	0.001406	0.102431	0.114867	0.00124156	0.0895862	0.137135	0.00195214	0.106869	0.125618	0.0127608	0.0924476	0.153815	0.017296	0.113129	0.180571	0.0220664	0.132404	0.192545	0.0231938	0.142165	0.210789	0.0248499	0.156845	0.223796	0.0264658	0.167065	0.295884	0.0468931	0.210706	0.373895	0.14384	0.175413	0.407663
0.560954	0.00992301	0.000114703	0.00165391	0.0180552	0.000202716	0.00450687	0.0337259	0.000475482	0.0241561	0.120788	0.0010944	0.0926572	0.15033	0.00159151	0.116371	0.134893	0.00146852	0.104293	0.117001	0.00129814	0.0912164	0.139245	0.00203249	0.108461	0.126453	0.0130736	0.0927876	0.154273	0.017703	0.113053	0.180706	0.0225733	0.131943	0.192519	0.0237299	0.141531	0.210575	0.0254106	0.156017	0.223409	0.0270533	0.166053	0.294772	0.0475627	0.208946	0.372677	0.144137	0.173968	0.408705
0.567592	0.0102085	0.000122019	0.00172807	0.0165215	0.000214875	0.00471397	0.0349045	0.000501418	0.0250432	0.123384	0.00114818	0.0946389	0.152676	0.00166341	0.118181	0.137351	0.00153616	0.106181	0.119153	0.00135594	0.0928608	0.141385	0.00211503	0.110079	0.127319	0.0133921	0.0931476	0.154756	0.0181136	0.112995	0.180871	0.0230842	0.131505	0.192525	0.0242704	0.14092	0.210391	0.0259803	0.155206	0.223057	0.0276492	0.165063	0.293707	0.0482468	0.207214	0.371473	0.144432	0.17254	0.40974
0.574269	0.0106882	0.000129008	0.00180662	0.0155303	0.000227195	0.00492898	0.0359557	0.00052757	0.0259562	0.126008	0.00120319	0.0966466	0.155027	0.001738	0.119996	0.139806	0.00160663	0.108068	0.121338	0.00141345	0.094535	0.143538	0.00219976	0.111708	0.12822	0.0137136	0.0935341	0.155265	0.0185307	0.112952	0.181074	0.0236002	0.131094	0.19257	0.0248185	0.140337	0.210237	0.0265481	0.154425	0.222741	0.0282498	0.164102	0.292665	0.0489272	0.205507	0.370289	0.144723	0.171134	0.410772
0.580985	0.0113954	0.000136562	0.00189164	0.0149764	0.000239831	0.00515462	0.0369855	0.000554835	0.0269012	0.128645	0.00126126	0.0986666	0.15741	0.00181313	0.12184	0.142287	0.00167837	0.109978	0.123544	0.00147563	0.0962242	0.145719	0.00228784	0.11336	0.129159	0.0140396	0.0939477	0.155809	0.0189586	0.11293	0.181298	0.0241157	0.130704	0.192652	0.0253752	0.139776	0.210121	0.0271228	0.15367	0.222449	0.0288506	0.163162	0.291663	0.0496054	0.20384	0.369145	0.145013	0.169768	0.411815
0.587742	0.0123811	0.000144378	0.00197986	0.0147626	0.000253912	0.0053905	0.0380916	0.000585957	0.0278855	0.131286	0.00132268	0.100691	0.159826	0.00189524	0.123709	0.144786	0.00174984	0.111909	0.125758	0.00154158	0.0979185	0.147927	0.00238015	0.115033	0.130125	0.0143747	0.094376	0.15637	0.0193802	0.112928	0.181553	0.0246394	0.130332	0.192763	0.025942	0.139233	0.210044	0.0277144	0.152933	0.222203	0.0294639	0.16225	0.290734	0.0503033	0.202219	0.368045	0.145301	0.168445	0.412867
0.59454	0.0137368	0.000153079	0.0020723	0.0148127	0.000268599	0.00563074	0.0392944	0.000619695	0.0289015	0.133944	0.00138486	0.102731	0.162252	0.00198581	0.125584	0.147279	0.001828	0.113833	0.127992	0.00161129	0.0996274	0.150157	0.00247852	0.116722	0.131124	0.0147103	0.094831	0.15698	0.0198094	0.11296	0.181855	0.0251837	0.129981	0.192889	0.0265071	0.138704	0.209998	0.0283122	0.152217	0.22199	0.0300807	0.161365	0.289842	0.0510039	0.200629	0.366954	0.145585	0.167135	0.413934
0.601379	0.0155957	0.00016105	0.0021653	0.0150992	0.000284139	0.00588506	0.0405897	0.000651783	0.0299502	0.136639	0.00144983	0.104803	0.164679	0.00207286	0.127466	0.149804	0.00191136	0.115781	0.13024	0.00168209	0.101349	0.152405	0.00257955	0.118426	0.132146	0.0150465	0.0953054	0.157637	0.0202533	0.113019	0.182183	0.0257343	0.129645	0.193051	0.0270799	0.138199	0.209997	0.0289264	0.151525	0.221811	0.0307135	0.160495	0.28898	0.0517039	0.199067	0.365878	0.145865	0.165845	0.415005
0.608261	0.0181745	0.000169521	0.00226532	0.0155992	0.000298647	0.00614879	0.0419836	0.000684824	0.0310412	0.139358	0.00151521	0.1069	0.167134	0.00216269	0.129374	0.152348	0.00199255	0.117753	0.132515	0.00175274	0.103095	0.154662	0.00268276	0.12014	0.133191	0.0153908	0.0957905	0.158323	0.0207108	0.113089	0.182532	0.0262769	0.129337	0.193258	0.0276598	0.137727	0.210019	0.0295387	0.150854	0.221668	0.0313577	0.159644	0.28814	0.0523971	0.197534	0.364844	0.146142	0.164596	0.416084
0.615186	0.0217558	0.000180626	0.00236907	0.0163384	0.000314865	0.00643417	0.0434749	0.000720479	0.0321785	0.142084	0.00158943	0.109	0.169609	0.00225786	0.131299	0.1549	0.00207963	0.119731	0.134811	0.00182725	0.10486	0.156935	0.0027871	0.121869	0.134294	0.0157611	0.0962975	0.159021	0.021168	0.113169	0.182926	0.0268342	0.129054	0.193493	0.0282477	0.137272	0.210065	0.0301511	0.150207	0.22155	0.032	0.158818	0.287331	0.0530911	0.196029	0.363819	0.146418	0.163358	0.417136
0.622155	0.0266286	0.000191044	0.00247792	0.0173312	0.00033208	0.00672725	0.0450453	0.000756894	0.0333535	0.144831	0.00166642	0.111119	0.17208	0.00235632	0.133224	0.157462	0.00217108	0.12172	0.137108	0.00190872	0.10662	0.159234	0.00289482	0.123619	0.135436	0.0161289	0.0968406	0.159746	0.0216236	0.113275	0.183347	0.0273959	0.128789	0.193748	0.0288483	0.136822	0.210141	0.0307742	0.149575	0.221456	0.0326431	0.158013	0.286558	0.0537971	0.194545	0.362812	0.14669	0.162141	0.418174
0.629169	0.0327699	0.000201382	0.00259249	0.0186392	0.000351243	0.00702666	0.046704	0.000796888	0.0345731	0.147593	0.00174359	0.113257	0.174553	0.00246076	0.135149	0.160019	0.00226349	0.123708	0.139435	0.0019911	0.108407	0.161582	0.00301128	0.125406	0.136588	0.0164869	0.0974025	0.160519	0.0220924	0.113409	0.183789	0.0279607	0.128541	0.194035	0.0294516	0.136397	0.210235	0.0314006	0.148956	0.221398	0.0333014	0.157225	0.285837	0.0545173	0.193092	0.361843	0.146961	0.16096	0.419236
0.636229	0.0390332	0.000213863	0.0027128	0.0203775	0.000370552	0.00734412	0.0484387	0.00083809	0.0358296	0.150352	0.00182358	0.115395	0.17704	0.00256865	0.137086	0.162571	0.00235971	0.125694	0.141772	0.00207852	0.110201	0.163918	0.00312929	0.127188	0.137777	0.0168603	0.0979794	0.161313	0.0225678	0.113555	0.184242	0.0285255	0.128303	0.194354	0.0300571	0.135999	0.210364	0.0320402	0.148354	0.221367	0.0339656	0.156455	0.285143	0.0552374	0.191666	0.360887	0.147228	0.159798	0.420292
0.643334	0.042642	0.000225789	0.00283788	0.0227177	0.000392317	0.00768407	0.050265	0.000884253	0.0371306	0.153136	0.00190844	0.117553	0.179544	0.00267787	0.139042	0.165137	0.002461	0.127689	0.144104	0.0021654	0.111996	0.166264	0.00325212	0.128977	0.138993	0.0172383	0.0985746	0.162129	0.0230439	0.113718	0.184742	0.0291116	0.128083	0.194693	0.0306707	0.13561	0.210535	0.0326897	0.147779	0.221365	0.0346382	0.155703	0.28447	0.0559542	0.190261	0.359944	0.147493	0.158649	0.421348
0.650487	0.0415254	0.000237982	0.00297196	0.0258822	0.000415476	0.00802875	0.0521669	0.000932952	0.038462	0.155939	0.00199795	0.11973	0.182056	0.00279143	0.141007	0.167732	0.00257146	0.129707	0.146446	0.00225683	0.113796	0.168635	0.00338115	0.130785	0.140245	0.0176231	0.0991931	0.162962	0.0235234	0.113894	0.185286	0.029706	0.127894	0.195074	0.031302	0.13524	0.210734	0.0333433	0.147226	0.2214	0.0353212	0.154973	0.283828	0.0566696	0.188888	0.359026	0.147757	0.157526	0.422399
0.657688	0.0373152	0.00024997	0.00310941	0.0302087	0.000438302	0.00839061	0.0541743	0.000982053	0.0398438	0.158737	0.00208759	0.12191	0.184555	0.00291017	0.142963	0.170315	0.00268275	0.131721	0.148829	0.00235414	0.115628	0.171002	0.00351264	0.132592	0.14153	0.0180155	0.0998327	0.163828	0.0240096	0.114091	0.185865	0.030307	0.127729	0.195472	0.0319319	0.134887	0.210949	0.0339977	0.146687	0.221445	0.0359975	0.15426	0.283231	0.0573985	0.18754	0.358125	0.148016	0.156424	0.42342
0.664938	0.033142	0.000262008	0.00325018	0.0359726	0.000462111	0.00876557	0.0563076	0.00102969	0.0412866	0.161536	0.0021811	0.124093	0.187051	0.00303778	0.144911	0.17288	0.00279285	0.133725	0.151228	0.00245286	0.117477	0.173382	0.00364673	0.134412	0.142835	0.0184087	0.100488	0.164744	0.0245165	0.11431	0.18644	0.0309082	0.12756	0.195891	0.0325644	0.13455	0.211191	0.0346583	0.146165	0.221528	0.0366854	0.153567	0.282653	0.0581259	0.186213	0.357221	0.148271	0.155324	0.424428
0.672238	0.0304798	0.000275759	0.0033971	0.0428867	0.000487253	0.00915698	0.0585619	0.00108127	0.042768	0.164352	0.00228312	0.126287	0.189558	0.00316812	0.146869	0.175454	0.0029075	0.135737	0.15362	0.0025569	0.11932	0.175763	0.00378282	0.136236	0.144159	0.0188043	0.101157	0.165679	0.025026	0.114542	0.18703	0.0315095	0.127405	0.196333	0.0331962	0.134234	0.211454	0.0353189	0.145662	0.221631	0.0373749	0.152893	0.282101	0.0588519	0.184911	0.356338	0.148525	0.154246	0.425429
0.679588	0.0289311	0.000291738	0.00355099	0.0490646	0.000514984	0.00957	0.0609749	0.00113945	0.044296	0.16717	0.00238896	0.128488	0.192081	0.00329954	0.148847	0.178052	0.00302951	0.137769	0.156018	0.00266296	0.121169	0.17817	0.00393229	0.138072	0.145517	0.0192123	0.101841	0.166644	0.0255403	0.114796	0.187652	0.0321122	0.127276	0.196806	0.0338378	0.133936	0.211749	0.0359988	0.145169	0.221769	0.0380815	0.152232	0.281569	0.0595792	0.183627	0.355467	0.148779	0.153179	0.426433
0.68699	0.0271278	0.000308798	0.00371518	0.0512746	0.000545922	0.0100041	0.0635982	0.00119766	0.0458893	0.169962	0.00249554	0.130671	0.194615	0.0034442	0.150826	0.180654	0.00315833	0.139802	0.158425	0.00277568	0.123024	0.18058	0.00408216	0.139917	0.146923	0.0196263	0.102561	0.167615	0.0260496	0.11506	0.188319	0.0327293	0.127172	0.197327	0.0345024	0.133656	0.212064	0.03668	0.144691	0.221929	0.0387899	0.151588	0.28106	0.0603109	0.18236	0.354624	0.149029	0.152142	0.427431
0.694445	0.0243315	0.000326097	0.00388775	0.0487501	0.000576065	0.0104529	0.0664694	0.001255	0.0475342	0.172774	0.00260536	0.132871	0.197152	0.00359117	0.152814	0.183263	0.00329596	0.141841	0.160827	0.00288667	0.12488	0.182986	0.00423852	0.141757	0.148347	0.020051	0.103286	0.168621	0.0265661	0.115348	0.188992	0.0333403	0.127081	0.197867	0.035167	0.133393	0.212416	0.0373695	0.144237	0.222107	0.0394986	0.150962	0.280566	0.0610365	0.181113	0.353784	0.149275	0.151113	0.428416
0.701953	0.0212099	0.000343509	0.00406814	0.044539	0.000604986	0.0109182	0.0696568	0.00131921	0.0492089	0.175626	0.00272287	0.135106	0.199661	0.00374215	0.154779	0.18584	0.00343412	0.143858	0.163242	0.00300549	0.126744	0.185407	0.00440092	0.143609	0.149786	0.0204775	0.104021	0.169653	0.0270874	0.115652	0.189707	0.033975	0.127001	0.198421	0.0358359	0.133138	0.212785	0.0380627	0.143795	0.222315	0.0402153	0.150353	0.280116	0.0617724	0.179895	0.352954	0.149519	0.150096	0.429377
0.709515	0.0185831	0.000363626	0.00425838	0.041413	0.000636657	0.0114055	0.0733102	0.00138554	0.0509435	0.178465	0.00284325	0.137335	0.202158	0.0038978	0.156734	0.188398	0.00357338	0.145861	0.165673	0.00313113	0.128619	0.187828	0.00456662	0.145462	0.15127	0.0209117	0.104785	0.170712	0.0276179	0.115971	0.190432	0.0346064	0.126934	0.198994	0.0365087	0.132896	0.213173	0.0387614	0.143366	0.222537	0.0409347	0.149756	0.279697	0.0625146	0.178699	0.352136	0.149761	0.149093	0.430318
0.717133	0.016665	0.000382525	0.00445288	0.0398522	0.000669539	0.0119182	0.0775636	0.00145632	0.0527494	0.181299	0.00297064	0.13956	0.204664	0.00405748	0.158698	0.190998	0.00372291	0.147896	0.168119	0.00326008	0.130507	0.190259	0.00473856	0.147323	0.152798	0.0213536	0.10558	0.171814	0.0281699	0.116305	0.19118	0.0352419	0.126883	0.199588	0.0371747	0.13268	0.213595	0.0394736	0.142952	0.22279	0.0416686	0.14917	0.279276	0.0632458	0.177514	0.351345	0.150004	0.148114	0.431256
0.724807	0.0153575	0.00040267	0.00465369	0.0386957	0.000704684	0.0124559	0.0823458	0.00153134	0.0546122	0.184116	0.00310268	0.141772	0.20718	0.00422625	0.160666	0.193588	0.00387743	0.149925	0.170563	0.00339626	0.132395	0.192696	0.00491588	0.149191	0.154339	0.0218028	0.106378	0.172928	0.0287194	0.116652	0.191936	0.0358776	0.126839	0.200202	0.0378496	0.132474	0.214032	0.0401816	0.142555	0.223062	0.042404	0.1486	0.27888	0.0639886	0.17634	0.350558	0.150244	0.147142	0.432188
0.732538	0.0145047	0.000424495	0.00486417	0.036672	0.000742802	0.0130097	0.087019	0.0016076	0.0565159	0.186945	0.00324273	0.143994	0.209684	0.00439876	0.162629	0.19617	0.00403866	0.151946	0.172974	0.00353561	0.134254	0.19511	0.00509852	0.15104	0.155915	0.0222593	0.1072	0.174066	0.0292729	0.117017	0.192721	0.0365238	0.12681	0.200842	0.0385418	0.132272	0.214488	0.0408928	0.142173	0.223377	0.0431556	0.148051	0.278497	0.0647281	0.175181	0.34978	0.15048	0.146185	0.43309
0.740328	0.0139879	0.00044808	0.00509327	0.0340059	0.000783391	0.0135808	0.0904449	0.00168868	0.0585008	0.189768	0.0033881	0.146212	0.212161	0.00458027	0.164564	0.198731	0.00419952	0.153958	0.175406	0.00367957	0.13613	0.197528	0.0052927	0.152885	0.157509	0.0227149	0.108037	0.175218	0.0298273	0.117392	0.193549	0.0371806	0.126807	0.201523	0.0392444	0.132094	0.214966	0.0416122	0.141802	0.223706	0.0439057	0.147517	0.278142	0.065467	0.174049	0.349004	0.150714	0.14523	0.433979
0.748178	0.0137045	0.000473876	0.00532969	0.0316663	0.000827083	0.0141766	0.0922412	0.00177415	0.0605392	0.192578	0.0035336	0.148426	0.214655	0.00476703	0.166511	0.201267	0.00436813	0.155945	0.177844	0.00382632	0.138015	0.199936	0.00548952	0.154724	0.159142	0.0231888	0.108889	0.176399	0.0303908	0.117783	0.194397	0.0378419	0.126817	0.202226	0.0399418	0.131942	0.215465	0.0423346	0.141448	0.224034	0.0446462	0.146993	0.277815	0.0662096	0.172939	0.348249	0.150945	0.1443	0.434851
0.756088	0.0135926	0.000500822	0.00557268	0.0300934	0.000873702	0.0148088	0.093535	0.00186293	0.0626209	0.195369	0.00368512	0.150624	0.217173	0.00496294	0.168478	0.203819	0.00454949	0.157937	0.180253	0.00397602	0.139876	0.202341	0.00568752	0.156565	0.160785	0.0236566	0.109756	0.177604	0.0309611	0.118188	0.195257	0.0385007	0.126841	0.202933	0.0406423	0.131792	0.215984	0.0430663	0.141101	0.22439	0.0453981	0.146482	0.277513	0.0669584	0.171845	0.347507	0.151175	0.143382	0.435685
0.764061	0.0136259	0.000529044	0.00583302	0.0292273	0.000920999	0.0154698	0.0954442	0.00195331	0.0647717	0.19817	0.00385092	0.152823	0.219655	0.00516703	0.170414	0.206385	0.00473266	0.159948	0.182682	0.00413806	0.141747	0.204748	0.00589976	0.158399	0.162448	0.0241283	0.110637	0.178844	0.0315469	0.118607	0.196144	0.03917	0.126878	0.203661	0.0413502	0.131652	0.216531	0.0438019	0.140775	0.224781	0.0461666	0.145985	0.277223	0.0677064	0.170764	0.346761	0.151403	0.142464	0.436493
0.772096	0.0137728	0.000559032	0.00610429	0.0289017	0.000968592	0.0161624	0.0983332	0.0020489	0.0669827	0.200947	0.00401908	0.155003	0.222091	0.00537857	0.172306	0.208914	0.00492448	0.161925	0.185124	0.00430486	0.143629	0.207163	0.00612046	0.160235	0.164143	0.0246202	0.111524	0.180091	0.0321323	0.119033	0.197039	0.0398425	0.126919	0.204414	0.0420595	0.131532	0.217096	0.0445455	0.140457	0.225172	0.0469238	0.1455	0.276942	0.0684518	0.169693	0.346017	0.151629	0.14155	0.437291
0.780195	0.0140047	0.000588406	0.00637741	0.0289676	0.001018	0.0168842	0.102101	0.0021507	0.0692463	0.203746	0.00418886	0.157209	0.224556	0.0055992	0.174219	0.211412	0.00511654	0.16388	0.187548	0.00447401	0.145498	0.209571	0.00634442	0.162071	0.165874	0.0251157	0.112439	0.181354	0.0327113	0.11948	0.197971	0.0405255	0.126981	0.205196	0.0427847	0.131422	0.217669	0.0452859	0.140149	0.225584	0.0476836	0.145032	0.276671	0.0691955	0.168636	0.345294	0.151855	0.140657	0.438071
0.788359	0.0143381	0.000620691	0.00666882	0.0293333	0.00107358	0.0176407	0.106081	0.00226027	0.071537	0.206528	0.00437023	0.159393	0.226982	0.00582113	0.176105	0.213904	0.00531476	0.165833	0.189984	0.00465431	0.147373	0.211956	0.00657618	0.163885	0.167631	0.0256107	0.113377	0.182648	0.0333068	0.119937	0.198919	0.0412132	0.127053	0.205981	0.0435055	0.13132	0.218264	0.0460241	0.139864	0.226039	0.0484701	0.144573	0.276424	0.0699454	0.167592	0.34458	0.152079	0.139774	0.438816
0.79659	0.0147742	0.000653882	0.00698192	0.0299125	0.00113017	0.0184221	0.109131	0.00237389	0.0738874	0.209328	0.00456243	0.161591	0.229396	0.00605257	0.177972	0.216355	0.00553025	0.167736	0.192402	0.00484131	0.14923	0.214318	0.00681566	0.165677	0.169403	0.0261124	0.114322	0.183975	0.03391	0.120414	0.199882	0.0419001	0.127138	0.20678	0.0442234	0.131233	0.218894	0.0467817	0.13959	0.226497	0.0492416	0.144134	0.276206	0.0707004	0.16657	0.343863	0.1523	0.138892	0.439533
0.804889	0.0153138	0.000691318	0.00730739	0.0306809	0.00119213	0.0192403	0.110924	0.00248945	0.0763376	0.212083	0.00475948	0.163754	0.23182	0.00629529	0.179845	0.218809	0.00575023	0.169641	0.194817	0.00503168	0.151086	0.216665	0.00706318	0.167451	0.171202	0.0266351	0.115269	0.185304	0.0345046	0.120903	0.200859	0.0425894	0.127234	0.207622	0.0449681	0.131155	0.219543	0.047545	0.139327	0.226981	0.050022	0.143708	0.275988	0.07144	0.165564	0.343165	0.152519	0.13803	0.440224
0.813256	0.0159644	0.000729362	0.00764033	0.0316065	0.00125524	0.0200952	0.112353	0.00260875	0.0788286	0.214798	0.00496156	0.165882	0.234217	0.00655137	0.181685	0.221273	0.00597718	0.171555	0.197212	0.00522859	0.152925	0.219025	0.00731583	0.169237	0.17302	0.0271604	0.116229	0.186659	0.0351164	0.121397	0.201851	0.0432819	0.12734	0.208486	0.0457137	0.131097	0.220206	0.0483076	0.139077	0.227479	0.0508087	0.143289	0.275791	0.0721848	0.164573	0.342471	0.152738	0.137172	0.440876
0.821694	0.0167689	0.000768868	0.00798852	0.032669	0.00132343	0.0209787	0.1142	0.00273415	0.0813687	0.217504	0.00516855	0.168	0.2366	0.00680768	0.183517	0.223707	0.00621776	0.173433	0.199589	0.00543104	0.154747	0.221373	0.00758104	0.171007	0.174875	0.0276858	0.117221	0.188042	0.0357383	0.121904	0.202866	0.0439814	0.127459	0.209357	0.0464501	0.131054	0.220863	0.049064	0.138828	0.227984	0.0515988	0.142873	0.27561	0.0729383	0.163587	0.341788	0.152957	0.136325	0.441507
0.830204	0.0177895	0.000810315	0.00835626	0.0338717	0.0013918	0.021903	0.116625	0.00286511	0.0839853	0.220216	0.00538663	0.170118	0.238988	0.00708113	0.185342	0.226129	0.00645659	0.17531	0.201971	0.00563522	0.156576	0.223701	0.00785905	0.172754	0.17673	0.0282135	0.118212	0.189444	0.0363614	0.122428	0.203891	0.044684	0.127582	0.210244	0.0471962	0.131016	0.22155	0.0498338	0.138594	0.2285	0.0523871	0.142469	0.275435	0.0736868	0.162613	0.341108	0.153173	0.135484	0.442102
0.838787	0.0191227	0.000853625	0.00874595	0.035243	0.00147285	0.0228763	0.119475	0.00300719	0.0866376	0.222929	0.00561851	0.17223	0.241318	0.00736327	0.187116	0.228529	0.0067112	0.177158	0.204354	0.00585765	0.158393	0.22599	0.00814056	0.174466	0.178616	0.0287545	0.119218	0.190857	0.0369893	0.122956	0.204946	0.04539	0.127729	0.211132	0.0479389	0.130983	0.222262	0.0506122	0.138371	0.22904	0.0531787	0.142083	0.275274	0.0744276	0.161659	0.340427	0.153384	0.134648	0.442676
0.847444	0.0208961	0.000900929	0.00914902	0.0367626	0.00154955	0.0238869	0.122635	0.00315058	0.0893355	0.22561	0.00585438	0.174315	0.243593	0.00765049	0.188838	0.230903	0.0069775	0.178975	0.206716	0.00608529	0.160192	0.228283	0.00843109	0.176178	0.180531	0.0293124	0.120231	0.192306	0.0376348	0.123497	0.20603	0.0461009	0.127897	0.212038	0.0486807	0.130966	0.222987	0.0513834	0.138168	0.229591	0.0539717	0.141705	0.275136	0.0751785	0.160717	0.339754	0.153594	0.133821	0.443227
0.856176	0.0232149	0.000952391	0.00956856	0.0384758	0.00163206	0.0249372	0.126028	0.00329763	0.0920834	0.228265	0.00609479	0.176374	0.245869	0.00794336	0.190556	0.233272	0.00724642	0.180791	0.209066	0.0063184	0.16198	0.230562	0.00873792	0.177867	0.182457	0.0298709	0.121254	0.19375	0.0382748	0.12404	0.207101	0.0468112	0.128054	0.212969	0.0494408	0.130952	0.223731	0.0521633	0.137972	0.230156	0.054765	0.14134	0.275024	0.075936	0.15979	0.33909	0.153801	0.133006	0.443727
0.864986	0.0257924	0.00100915	0.0100131	0.0404536	0.00171737	0.0260444	0.129615	0.00345426	0.0948849	0.23095	0.0063525	0.178449	0.248166	0.00825483	0.192277	0.235617	0.0075268	0.182582	0.211419	0.00656613	0.163761	0.232825	0.00905428	0.179537	0.184399	0.0304305	0.12229	0.195218	0.0389183	0.1246	0.208179	0.047519	0.128221	0.213939	0.0502147	0.130959	0.224492	0.052949	0.137787	0.230749	0.0555712	0.140986	0.274899	0.0766747	0.158872	0.338429	0.154009	0.132193	0.444179
0.873875	0.0274343	0.00106393	0.010471	0.0427828	0.00180726	0.0272034	0.133385	0.00361643	0.0977634	0.233569	0.00661997	0.180462	0.250464	0.00857797	0.193991	0.237926	0.00782212	0.18433	0.213743	0.00681736	0.165519	0.235062	0.00936829	0.181192	0.186368	0.0309967	0.123343	0.19671	0.0395672	0.125177	0.209307	0.0482474	0.12841	0.214904	0.0509736	0.130976	0.225261	0.0537406	0.137602	0.231357	0.0563789	0.140644	0.27479	0.0774192	0.157964	0.337771	0.154218	0.131383	0.444596
0.882845	0.0273484	0.00111919	0.0109533	0.0455953	0.00190845	0.0284042	0.137254	0.00378941	0.100662	0.236168	0.006894	0.182446	0.252717	0.0089108	0.195663	0.240207	0.0081207	0.186055	0.216043	0.00707579	0.167253	0.237275	0.00969346	0.182821	0.188366	0.0315805	0.124405	0.198215	0.0402306	0.12575	0.210458	0.0489861	0.128607	0.215875	0.0517365	0.130996	0.226024	0.0545202	0.137425	0.231976	0.057188	0.140312	0.274692	0.0781593	0.15707	0.337124	0.154421	0.130589	0.444984
0.891896	0.0266056	0.00118065	0.0114562	0.0489987	0.0020141	0.0296486	0.141209	0.00397354	0.103572	0.23878	0.00717339	0.184439	0.254927	0.00925461	0.197286	0.242489	0.00843024	0.187774	0.21834	0.00734665	0.168976	0.239463	0.0100314	0.184422	0.190367	0.0321604	0.125475	0.199734	0.0408925	0.126337	0.211599	0.0497119	0.12881	0.216879	0.0525089	0.131034	0.226823	0.0553111	0.137268	0.232615	0.0580057	0.139987	0.274601	0.0789005	0.156182	0.336477	0.154625	0.129796	0.445329
0.90103	0.0263202	0.00123892	0.011985	0.0527531	0.00212526	0.030954	0.145285	0.00416211	0.106525	0.241341	0.00746848	0.186367	0.257123	0.00961437	0.198883	0.244728	0.00875136	0.189452	0.220639	0.00762379	0.1707	0.241615	0.0103783	0.185984	0.192384	0.0327484	0.126551	0.201285	0.0415624	0.126943	0.212749	0.0504399	0.12902	0.217904	0.05329	0.131082	0.227637	0.0561066	0.13712	0.233259	0.0588204	0.13967	0.274524	0.0796472	0.155301	0.335836	0.154827	0.129008	0.445633
0.91025	0.0267498	0.00130631	0.0125274	0.0556987	0.00223688	0.0323257	0.149522	0.00435681	0.109554	0.243906	0.00777367	0.188276	0.259295	0.00998384	0.200446	0.246928	0.00908955	0.19108	0.222915	0.00791193	0.172397	0.243778	0.0107482	0.187537	0.194423	0.033347	0.127637	0.202841	0.042233	0.127555	0.213922	0.0511816	0.129235	0.21891	0.054061	0.131124	0.228468	0.0569098	0.136978	0.233909	0.0596308	0.139364	0.274457	0.0803857	0.154438	0.335201	0.155026	0.128232	0.445879
0.919556	0.0278728	0.00137714	0.0131027	0.0569583	0.00234838	0.0337491	0.153877	0.00456025	0.112605	0.246497	0.00809396	0.190173	0.261469	0.0103667	0.201996	0.249101	0.0094231	0.192693	0.225184	0.00821032	0.174084	0.245908	0.0111192	0.189065	0.196473	0.0339558	0.128723	0.204414	0.042914	0.12817	0.21512	0.0519272	0.129468	0.219944	0.0548402	0.131183	0.229298	0.0577016	0.136848	0.234571	0.0604412	0.139069	0.274387	0.0811099	0.153588	0.334572	0.155225	0.127461	0.446104
0.928951	0.0297048	0.00145176	0.013718	0.0576235	0.00246801	0.0352355	0.158381	0.00477791	0.115669	0.249109	0.00842397	0.192046	0.263622	0.0107645	0.203506	0.251286	0.00978358	0.194292	0.227398	0.00851326	0.175725	0.248022	0.0115047	0.19057	0.198555	0.034586	0.129816	0.205995	0.0435964	0.128792	0.216322	0.0526668	0.12971	0.220998	0.0556217	0.131256	0.230144	0.0584984	0.136728	0.23525	0.0612613	0.138779	0.274345	0.0818571	0.15274	0.333943	0.155421	0.126693	0.446259
0.938436	0.0323669	0.00153119	0.0143513	0.058838	0.00259281	0.0367903	0.163141	0.00500563	0.118798	0.251755	0.00876997	0.193878	0.265743	0.0111638	0.204978	0.253456	0.0101493	0.195878	0.229594	0.00883415	0.177334	0.250093	0.0119041	0.192029	0.200628	0.0352079	0.13091	0.207613	0.0443033	0.129421	0.217527	0.0534075	0.129956	0.222077	0.0564152	0.131339	0.230983	0.0592867	0.13661	0.235951	0.0620944	0.138494	0.274301	0.0825949	0.1519	0.333321	0.155618	0.125932	0.446405
0.948013	0.0362131	0.00161677	0.015011	0.0608537	0.00273581	0.0383933	0.168139	0.0052388	0.121902	0.254458	0.00912405	0.195666	0.267873	0.0115895	0.206408	0.255582	0.0105294	0.197419	0.231783	0.00915566	0.17894	0.252131	0.0123144	0.19345	0.202732	0.0358325	0.132031	0.209218	0.0449895	0.130061	0.218745	0.0541597	0.1302	0.223147	0.0572008	0.131423	0.231846	0.0600941	0.136495	0.236642	0.0629061	0.138224	0.274273	0.0833302	0.151077	0.332709	0.155816	0.12518	0.446486
0.957683	0.0418385	0.00170687	0.0156974	0.0636226	0.00287783	0.0400484	0.17365	0.00548414	0.125081	0.257206	0.00949222	0.197442	0.270041	0.0120255	0.20783	0.257631	0.0109138	0.198891	0.233971	0.00950137	0.180525	0.254156	0.012726	0.194861	0.204855	0.0364747	0.133152	0.21082	0.0456743	0.1307	0.219985	0.0549089	0.130467	0.224229	0.0579872	0.131517	0.232735	0.0609128	0.136389	0.237365	0.0637349	0.137964	0.274251	0.0840652	0.15026	0.332091	0.15601	0.124426	0.446492
0.96745	0.0499407	0.00180206	0.0164223	0.0672348	0.00302707	0.0417978	0.179793	0.00574093	0.128245	0.259694	0.00986338	0.199161	0.272226	0.0124722	0.209197	0.25968	0.0113278	0.200332	0.23613	0.00985712	0.182081	0.256175	0.0131601	0.19625	0.206965	0.0371163	0.134264	0.212462	0.0463903	0.131343	0.221249	0.0556725	0.13074	0.225339	0.0587908	0.131618	0.233619	0.0617194	0.136292	0.238079	0.0645501	0.13771	0.274229	0.0847917	0.149452	0.331483	0.156201	0.123684	0.446443
0.977314	0.059906	0.00190473	0.0171783	0.0718722	0.00318438	0.043645	0.186841	0.00601501	0.131429	0.261832	0.0102595	0.200863	0.274511	0.0129412	0.210545	0.261711	0.011744	0.201759	0.23827	0.010227	0.183606	0.258153	0.0136128	0.197588	0.209078	0.0377647	0.135374	0.214109	0.0471088	0.131988	0.222496	0.0564271	0.131008	0.226435	0.0595825	0.131719	0.234529	0.0625349	0.136209	0.238812	0.0653724	0.137466	0.274236	0.0855328	0.148655	0.330879	0.156395	0.122945	0.446341
0.987279	0.0670728	0.00200769	0.0179784	0.077895	0.00335131	0.0455811	0.194504	0.00628886	0.134642	0.263827	0.0106697	0.202526	0.276821	0.0134291	0.211837	0.263719	0.0121757	0.203156	0.24041	0.0105983	0.185136	0.260096	0.0140785	0.198887	0.21121	0.0384238	0.136491	0.215763	0.0478263	0.132641	0.223768	0.0571915	0.131287	0.227552	0.0603809	0.13183	0.235438	0.0633427	0.136133	0.239564	0.066207	0.137226	0.274227	0.0862528	0.147867	0.330268	0.156583	0.122205	0.446187
0.997344	0.0674788	0.00211759	0.0188045	0.0857902	0.0035318	0.0475524	0.201013	0.00657291	0.137889	0.265866	0.0110978	0.204132	0.278907	0.0139274	0.213067	0.265689	0.0126215	0.204506	0.242518	0.0109885	0.186625	0.261997	0.0145603	0.200135	0.213348	0.0390913	0.137605	0.217458	0.0485675	0.133305	0.225055	0.057958	0.131578	0.228671	0.0611606	0.131964	0.236335	0.0641418	0.136057	0.240304	0.0670226	0.136996	0.274228	0.0869696	0.147092	0.329664	0.156773	0.121471	0.446009
1.00751	0.0664886	0.00223546	0.0196714	0.0958692	0.00372056	0.0495891	0.204271	0.00687707	0.141109	0.267966	0.0115331	0.205692	0.280593	0.0144385	0.214268	0.267627	0.0130865	0.205813	0.244583	0.0113867	0.188071	0.263882	0.0150494	0.201363	0.215515	0.0397744	0.138731	0.219138	0.0492936	0.133973	0.226326	0.0587077	0.131873	0.229795	0.0619518	0.132091	0.237273	0.0649619	0.135994	0.241057	0.0678453	0.13677	0.274238	0.0876908	0.146321	0.329063	0.156959	0.120743	0.445758
1.01779	0.0691436	0.00235545	0.020585	0.106498	0.0039134	0.051727	0.205528	0.00718724	0.144324	0.270139	0.0119915	0.207223	0.282129	0.0149723	0.215433	0.26951	0.0135695	0.207055	0.246642	0.0118008	0.189501	0.265746	0.0155558	0.20256	0.217671	0.0404652	0.139842	0.220823	0.0500182	0.134647	0.22763	0.0594763	0.132176	0.230945	0.0627613	0.132222	0.238212	0.0657781	0.135937	0.241811	0.0686627	0.136551	0.274262	0.0884202	0.145554	0.328462	0.157144	0.120017	0.445424
1.02817	0.0724901	0.00248797	0.0215345	0.113326	0.0041259	0.0539551	0.207129	0.00752067	0.147569	0.272353	0.0124621	0.208727	0.283746	0.0155306	0.216566	0.271382	0.0140656	0.208271	0.248639	0.0122257	0.190869	0.267573	0.016076	0.203711	0.219837	0.0411599	0.140959	0.222534	0.0507647	0.135324	0.22895	0.0602491	0.132491	0.232102	0.063567	0.132363	0.239131	0.0665835	0.135874	0.242612	0.0695044	0.136347	0.274298	0.0891498	0.144797	0.327877	0.157333	0.119303	0.445044
1.03867	0.0693644	0.00261475	0.0225375	0.115899	0.00434137	0.0562718	0.209723	0.00786069	0.150821	0.274585	0.0129556	0.210176	0.285429	0.0161031	0.217641	0.273263	0.0145741	0.209485	0.250628	0.0126687	0.192213	0.269376	0.0166027	0.204841	0.222014	0.0418606	0.142082	0.224224	0.0515118	0.135981	0.230268	0.0610268	0.132799	0.233274	0.0643745	0.132515	0.240093	0.0674035	0.135832	0.243411	0.0703389	0.136149	0.274322	0.0898584	0.144051	0.327285	0.157516	0.118587	0.444598
1.04927	0.0616381	0.00274456	0.0235715	0.11918	0.00457317	0.0586689	0.213189	0.00821389	0.154081	0.276839	0.0134618	0.211573	0.287182	0.0166887	0.21869	0.275098	0.0151036	0.210641	0.252605	0.0131304	0.19353	0.27114	0.0171588	0.205907	0.224194	0.042573	0.143197	0.225937	0.0522652	0.136652	0.231577	0.0617934	0.13311	0.234461	0.065191	0.132671	0.24107	0.0682264	0.135802	0.244188	0.0711522	0.135955	0.274365	0.0905751	0.143316	0.326694	0.157698	0.117875	0.444088
1.06	0.0554403	0.00288559	0.0246611	0.124131	0.00481503	0.0611849	0.217307	0.00859606	0.157302	0.279142	0.0139801	0.212926	0.288966	0.0172912	0.219695	0.276876	0.0156485	0.211731	0.254556	0.0135933	0.194828	0.272878	0.0177244	0.206943	0.226352	0.0432865	0.144296	0.227663	0.053027	0.137327	0.232923	0.0625834	0.133431	0.235644	0.0660077	0.132824	0.24203	0.0690408	0.135766	0.244973	0.071971	0.135762	0.274412	0.0912891	0.142587	0.326114	0.15788	0.117173	0.443541
1.07084	0.0521105	0.00303549	0.0258054	0.125487	0.00505235	0.0637562	0.222002	0.00898663	0.160508	0.28156	0.0145261	0.214236	0.29075	0.0179144	0.220622	0.278619	0.0162023	0.212779	0.256475	0.0140784	0.196078	0.274592	0.0183115	0.207939	0.228542	0.0440221	0.1454	0.229388	0.0537817	0.138009	0.234262	0.0633753	0.133743	0.236827	0.0668204	0.13298	0.242983	0.0698483	0.135731	0.245763	0.0727924	0.135571	0.274453	0.0919946	0.141861	0.325534	0.158061	0.116473	0.442896
1.0818	0.0509193	0.00319098	0.0270012	0.121785	0.00529785	0.0664195	0.227349	0.00939024	0.163704	0.284171	0.0150907	0.215516	0.29258	0.0185655	0.221496	0.280361	0.016786	0.213791	0.25838	0.0145876	0.197294	0.276267	0.018912	0.208889	0.230745	0.0447648	0.14651	0.231132	0.0545528	0.138694	0.235589	0.0641472	0.134065	0.238031	0.0676349	0.133154	0.243963	0.070666	0.135709	0.246567	0.0736187	0.135388	0.2745	0.0927033	0.141138	0.32495	0.15824	0.115773	0.442196
1.09288	0.0512005	0.00336379	0.0282551	0.118008	0.00555452	0.0692045	0.233577	0.00982005	0.166892	0.287065	0.0156621	0.216724	0.294476	0.0192333	0.222314	0.282104	0.0173952	0.214775	0.260257	0.0151017	0.198481	0.277912	0.0195325	0.209796	0.232928	0.0455142	0.1476	0.232852	0.0553225	0.139358	0.236934	0.0649275	0.134394	0.239208	0.0684291	0.133325	0.244948	0.0714883	0.135687	0.247397	0.0744487	0.135223	0.274561	0.0934093	0.140431	0.324367	0.158419	0.115073	0.441418
1.10409	0.0525704	0.00353798	0.0295652	0.116706	0.00583427	0.0720872	0.241029	0.0102654	0.170015	0.290574	0.0162695	0.217889	0.296544	0.0199253	0.223124	0.283788	0.0180112	0.215693	0.262111	0.0156314	0.199637	0.279514	0.0201733	0.210642	0.235092	0.046263	0.148676	0.234593	0.0561025	0.140031	0.238295	0.0657143	0.134732	0.240416	0.0692458	0.133501	0.245917	0.0722952	0.135667	0.248213	0.0752723	0.135053	0.274605	0.0940962	0.13973	0.323784	0.158594	0.114378	0.44058
1.11542	0.0549595	0.0037236	0.0309322	0.117657	0.00612852	0.0750371	0.25027	0.0107205	0.173126	0.295032	0.0169039	0.219011	0.298839	0.0206463	0.223873	0.285474	0.0186534	0.216573	0.263939	0.0161859	0.200749	0.28112	0.0208382	0.211469	0.237266	0.0470277	0.149745	0.236344	0.0568903	0.140706	0.239646	0.066494	0.135068	0.241617	0.0700538	0.133679	0.246914	0.073119	0.135654	0.249047	0.0761028	0.134891	0.274666	0.0948011	0.139024	0.323213	0.158772	0.11369	0.439667
1.12689	0.058572	0.00392375	0.0323773	0.120281	0.00642925	0.0780929	0.261032	0.0112023	0.176213	0.300083	0.017529	0.220073	0.301538	0.0213735	0.224569	0.287147	0.0193093	0.217404	0.265719	0.016752	0.201807	0.282686	0.0215154	0.21225	0.239457	0.0477913	0.150833	0.238091	0.0576795	0.141378	0.241009	0.0672839	0.135405	0.242831	0.070872	0.133859	0.247912	0.0739359	0.13565	0.249858	0.0769105	0.134734	0.27473	0.0954985	0.13833	0.322641	0.158949	0.113004	0.438675
1.13849	0.0638651	0.00414096	0.0338804	0.124241	0.00676032	0.0812756	0.269984	0.0117036	0.179261	0.303249	0.0181947	0.221076	0.305004	0.0221238	0.225213	0.288817	0.0199747	0.218185	0.267479	0.0173303	0.202836	0.284208	0.0221995	0.212987	0.241625	0.0485652	0.151893	0.239834	0.0584757	0.142039	0.242368	0.0680766	0.135735	0.244046	0.0716907	0.134038	0.248899	0.0747421	0.135647	0.250676	0.0777281	0.134572	0.274794	0.0961874	0.137644	0.322063	0.15912	0.112319	0.437616
1.15023	0.0715493	0.00436905	0.0354546	0.129296	0.00710851	0.0845075	0.272761	0.0122082	0.182241	0.303422	0.0188911	0.222023	0.309552	0.0229047	0.225819	0.290567	0.0206892	0.218908	0.269237	0.0179413	0.203833	0.285707	0.0229091	0.21368	0.243782	0.0493462	0.152942	0.241554	0.0592584	0.142695	0.243724	0.0688592	0.136074	0.245252	0.0725026	0.134218	0.249908	0.0755686	0.135642	0.251514	0.0785537	0.13442	0.27486	0.0968727	0.136965	0.321492	0.159292	0.111639	0.436496
1.1621	0.0812556	0.00461026	0.0370933	0.13561	0.00747232	0.0878535	0.271943	0.012736	0.185223	0.303818	0.0196085	0.222929	0.313972	0.0237223	0.226372	0.292404	0.0213991	0.219593	0.270949	0.0185662	0.204776	0.287178	0.023655	0.21431	0.245916	0.0501428	0.153953	0.243294	0.0600599	0.14335	0.24508	0.0696482	0.136406	0.24646	0.0733094	0.134404	0.250928	0.0763984	0.135644	0.252341	0.0793647	0.134273	0.274947	0.0975665	0.136295	0.320925	0.159465	0.110964	0.435295
1.17412	0.0879688	0.00485708	0.0388137	0.143345	0.00784924	0.0912476	0.271891	0.0132937	0.188166	0.305851	0.0203318	0.223784	0.315162	0.0245563	0.226857	0.294324	0.022158	0.220224	0.272645	0.0192101	0.205688	0.288611	0.0244199	0.214888	0.248075	0.0509491	0.154979	0.245036	0.0608661	0.144004	0.246462	0.0704559	0.136743	0.247695	0.0741336	0.134597	0.251914	0.0772041	0.13564	0.253198	0.0801888	0.134138	0.27501	0.098237	0.13563	0.320359	0.159634	0.110292	0.43402
1.18629	0.0866197	0.00510631	0.0405985	0.152689	0.00825105	0.0947539	0.272917	0.0138676	0.19103	0.307979	0.0210971	0.224583	0.314622	0.0254162	0.227274	0.295853	0.0229169	0.220816	0.274319	0.0198774	0.206556	0.289995	0.0251866	0.21542	0.250228	0.0517655	0.155993	0.246776	0.0616808	0.144647	0.247828	0.0712477	0.137081	0.248913	0.0749471	0.134785	0.252919	0.0780124	0.135652	0.25403	0.081006	0.13399	0.275093	0.0989225	0.134966	0.319794	0.159804	0.109622	0.432657
1.1986	0.0826792	0.00537022	0.0424579	0.162525	0.00867604	0.0983607	0.27388	0.0144742	0.19385	0.307733	0.0218772	0.225295	0.315491	0.0262991	0.227646	0.296913	0.0237049	0.221347	0.275951	0.0205533	0.207381	0.291372	0.0259877	0.215909	0.252342	0.0525982	0.156957	0.248492	0.0624869	0.145279	0.249211	0.0720545	0.137419	0.250125	0.075756	0.134973	0.253925	0.0788249	0.13566	0.254846	0.0818011	0.13385	0.27516	0.0995883	0.134309	0.31923	0.159972	0.108955	0.431246
1.21107	0.0812595	0.00566117	0.0444091	0.16974	0.00912191	0.102028	0.27473	0.0150989	0.196609	0.3067	0.0226884	0.225975	0.317476	0.0272121	0.227998	0.297988	0.0245188	0.221817	0.277565	0.0212547	0.208162	0.292729	0.0268116	0.216357	0.254453	0.0534229	0.157928	0.250239	0.063316	0.145917	0.250548	0.0728275	0.137752	0.251359	0.0765763	0.135168	0.254929	0.079637	0.135667	0.255679	0.0825995	0.133721	0.275244	0.100259	0.133662	0.31867	0.16014	0.108291	0.429749
1.2237	0.0829099	0.00595669	0.0464632	0.172822	0.00957194	0.105746	0.276142	0.0157587	0.199337	0.306466	0.0235287	0.226603	0.317757	0.0281524	0.228274	0.299227	0.0253608	0.222253	0.279174	0.021977	0.208921	0.294066	0.0276601	0.21676	0.256571	0.0542598	0.158896	0.251973	0.0641456	0.146542	0.251925	0.0736363	0.138084	0.252588	0.0773965	0.135361	0.255918	0.0804419	0.135668	0.256535	0.0834173	0.133593	0.275339	0.100936	0.133019	0.31811	0.160307	0.107631	0.428163
1.23648	0.0874483	0.00628406	0.0486114	0.174626	0.0100541	0.109527	0.278231	0.0164457	0.20199	0.306963	0.024398	0.227167	0.316368	0.029114	0.228492	0.300559	0.0262283	0.222637	0.280737	0.0227286	0.209608	0.295375	0.0285315	0.217115	0.258661	0.0551139	0.159824	0.253718	0.0649921	0.147161	0.253302	0.0744452	0.138415	0.253786	0.0782019	0.135541	0.256946	0.0812676	0.13568	0.257376	0.0842252	0.133462	0.275422	0.101603	0.132377	0.317547	0.160471	0.106969	0.426506
1.24943	0.0950929	0.00663041	0.050858	0.17797	0.0105758	0.113454	0.28083	0.017154	0.204535	0.307884	0.0252917	0.227668	0.315479	0.0300955	0.228657	0.301951	0.0271275	0.222952	0.282248	0.023493	0.210238	0.296638	0.0294207	0.217409	0.260754	0.0559876	0.160736	0.255427	0.0658209	0.147768	0.254671	0.0752468	0.138747	0.254999	0.0790104	0.13573	0.25795	0.0820722	0.135695	0.258227	0.0850318	0.133341	0.275503	0.102263	0.131739	0.316987	0.160638	0.106309	0.42479
1.26255	0.105598	0.00700128	0.0531626	0.183475	0.0111049	0.117399	0.283844	0.0178985	0.207001	0.309064	0.0262166	0.228115	0.315449	0.0311207	0.228765	0.303418	0.0280428	0.223225	0.283728	0.0242863	0.210804	0.29788	0.030341	0.217646	0.262801	0.0568423	0.16163	0.257128	0.0666647	0.148354	0.256039	0.0760552	0.139072	0.256242	0.0798339	0.135931	0.258952	0.0828748	0.13571	0.259063	0.0858286	0.133217	0.275602	0.102932	0.131108	0.316425	0.160801	0.105651	0.422989
1.27583	0.115278	0.00738952	0.0555674	0.191339	0.01168	0.121395	0.287215	0.0186713	0.209435	0.310411	0.027182	0.228498	0.315991	0.0321898	0.228837	0.304997	0.0289785	0.223453	0.285224	0.0250992	0.21136	0.299109	0.0312778	0.217851	0.264839	0.057722	0.16249	0.25882	0.0675095	0.14893	0.257392	0.0768534	0.139394	0.257464	0.0806486	0.136122	0.259971	0.0836911	0.135725	0.259895	0.0866251	0.13309	0.275691	0.103586	0.130485	0.31587	0.160964	0.105001	0.421116
1.2893	0.117171	0.00776541	0.0581026	0.201249	0.0122828	0.125459	0.290812	0.0194665	0.211747	0.311867	0.028158	0.22882	0.316814	0.0332781	0.228844	0.30679	0.0299603	0.223622	0.286753	0.0259617	0.211892	0.300319	0.0322405	0.218006	0.266885	0.058612	0.163347	0.26053	0.0683677	0.149509	0.258764	0.0776719	0.139712	0.258672	0.0814616	0.136304	0.260964	0.0844876	0.135738	0.26075	0.0874312	0.132972	0.275784	0.104243	0.129863	0.315315	0.161128	0.10435	0.419147
1.30294	0.112637	0.00813446	0.0607223	0.211279	0.0129148	0.129545	0.294756	0.0203138	0.213975	0.313478	0.0291821	0.229084	0.317831	0.0344147	0.228773	0.308962	0.0309593	0.223741	0.288206	0.026824	0.212353	0.301518	0.0332371	0.218107	0.268896	0.0594975	0.164182	0.262249	0.0692414	0.150081	0.260106	0.0784687	0.140027	0.259885	0.0822774	0.136486	0.261955	0.0852903	0.135744	0.261577	0.0882123	0.132856	0.275859	0.104882	0.129242	0.314753	0.161285	0.103699	0.417084
1.31676	0.109108	0.00853571	0.0634513	0.217511	0.0135358	0.133647	0.299062	0.0211609	0.216129	0.315255	0.0302278	0.229271	0.318996	0.0355636	0.228664	0.311951	0.0319928	0.223825	0.289634	0.0277175	0.212748	0.3027	0.0342559	0.218153	0.270894	0.0604124	0.164976	0.263889	0.0700832	0.150619	0.261455	0.0792764	0.140335	0.261109	0.0831029	0.136668	0.262942	0.086092	0.135746	0.26241	0.088999	0.13274	0.275941	0.105522	0.128628	0.314191	0.161441	0.103051	0.414945
1.33078	0.108573	0.00896245	0.0662958	0.21908	0.0141544	0.137813	0.303707	0.0220607	0.218212	0.317374	0.031309	0.229428	0.320313	0.036743	0.228497	0.316339	0.0330479	0.223852	0.291062	0.0286207	0.213116	0.303899	0.0352965	0.218164	0.272856	0.061325	0.165742	0.265559	0.0709578	0.151148	0.262803	0.0800917	0.140637	0.262319	0.0839156	0.136851	0.263933	0.0868986	0.135747	0.26324	0.089788	0.132619	0.276041	0.106168	0.128023	0.313638	0.161602	0.102405	0.412758
1.34499	0.110285	0.00941736	0.0692447	0.219569	0.0148185	0.141991	0.308023	0.0230136	0.220188	0.319998	0.0324201	0.229493	0.321836	0.0379547	0.228276	0.321234	0.0341436	0.223798	0.29253	0.0295795	0.213434	0.305116	0.0363569	0.218123	0.274806	0.0622475	0.166484	0.267214	0.0718305	0.151666	0.264143	0.0809141	0.140923	0.263501	0.0847258	0.137013	0.264922	0.0876976	0.135754	0.264072	0.0905732	0.132502	0.27613	0.106805	0.127419	0.313087	0.161758	0.101766	0.410477
1.35939	0.113547	0.00990734	0.0723277	0.221376	0.0155218	0.146175	0.311245	0.0239626	0.222073	0.323623	0.0335796	0.229495	0.323724	0.039229	0.228004	0.322003	0.0352684	0.223706	0.293991	0.0305425	0.213682	0.306418	0.0374505	0.218018	0.276768	0.0631941	0.167213	0.268858	0.072706	0.152173	0.265437	0.0817051	0.1412	0.264682	0.0855354	0.137174	0.265884	0.0884772	0.135757	0.264891	0.0913522	0.132382	0.276212	0.107435	0.126815	0.312533	0.161913	0.101127	0.408105
1.374	0.117916	0.0104198	0.0755101	0.22481	0.0162661	0.1504	0.3139	0.0249549	0.223851	0.328649	0.0347672	0.229467	0.326173	0.0405163	0.227688	0.321071	0.03643	0.223571	0.295574	0.0315394	0.21388	0.307944	0.0386058	0.217865	0.278689	0.0641378	0.167909	0.27051	0.0735965	0.15267	0.26676	0.0825155	0.141484	0.265871	0.0863515	0.137334	0.266863	0.089275	0.135755	0.265723	0.0921502	0.132251	0.276292	0.108064	0.126212	0.311974	0.162065	0.100488	0.405672
1.38882	0.123323	0.0109778	0.0787911	0.229467	0.0170602	0.15458	0.316888	0.0260107	0.225503	0.33336	0.0359977	0.229373	0.329638	0.0418362	0.227315	0.322244	0.0376162	0.223367	0.297379	0.0325742	0.214041	0.30939	0.0397405	0.217656	0.280561	0.065082	0.168558	0.272119	0.0744874	0.153131	0.268072	0.0833319	0.141751	0.267062	0.0871639	0.1375	0.267853	0.0900757	0.135761	0.26653	0.0929139	0.132135	0.276373	0.108687	0.125616	0.311417	0.162216	0.0998504	0.403139
1.40385	0.129899	0.011559	0.0821991	0.235165	0.017909	0.158789	0.320568	0.0270759	0.227084	0.333438	0.037245	0.229202	0.334505	0.043198	0.226882	0.322931	0.0388215	0.223116	0.298999	0.0336345	0.214173	0.310181	0.0409386	0.217412	0.282435	0.0660523	0.169177	0.273704	0.0753783	0.153569	0.269368	0.0841416	0.14201	0.268232	0.0879753	0.137649	0.26881	0.0908542	0.13576	0.267343	0.0936837	0.132018	0.276466	0.109316	0.125023	0.310857	0.162367	0.0992125	0.400515
1.4191	0.137923	0.0121727	0.0856874	0.241694	0.0187932	0.162978	0.325126	0.0282096	0.228563	0.331103	0.0385319	0.228973	0.338823	0.0445832	0.226402	0.321158	0.0400878	0.222825	0.299881	0.0347188	0.214248	0.310784	0.0421578	0.217114	0.284324	0.0670438	0.169778	0.275282	0.0762679	0.154001	0.270672	0.0849551	0.142272	0.269403	0.0887935	0.137791	0.269761	0.0916468	0.135741	0.26816	0.0944642	0.131893	0.276544	0.109928	0.124435	0.310304	0.162518	0.0985793	0.397821
1.43458	0.14756	0.0128214	0.0893132	0.24902	0.0197044	0.167116	0.330724	0.0293839	0.229901	0.330101	0.0398645	0.228693	0.338408	0.0460151	0.225868	0.319752	0.041353	0.222462	0.300745	0.0358276	0.214238	0.311599	0.043399	0.216758	0.286176	0.0680248	0.170345	0.276881	0.0771815	0.154425	0.27196	0.0857718	0.142517	0.270536	0.0895837	0.137928	0.270711	0.092437	0.13572	0.268948	0.0952247	0.131762	0.27663	0.110543	0.123852	0.309752	0.162667	0.0979503	0.395039
1.45028	0.157196	0.0135055	0.0930562	0.257315	0.0206982	0.171219	0.337696	0.0306014	0.231124	0.33074	0.041243	0.228347	0.336003	0.04749	0.225281	0.319465	0.0426718	0.222049	0.301854	0.0369701	0.214188	0.31258	0.0446667	0.216355	0.288029	0.0690204	0.170872	0.278446	0.0780904	0.154824	0.273229	0.0865938	0.142739	0.27168	0.0903954	0.138052	0.271647	0.0932134	0.135702	0.269753	0.0959976	0.131632	0.276706	0.111153	0.123265	0.309195	0.162813	0.0973192	0.392186
1.46622	0.164926	0.0142299	0.0968833	0.26645	0.0217149	0.17529	0.34601	0.0318628	0.23225	0.332781	0.0426756	0.227933	0.33509	0.0490049	0.224639	0.319844	0.0440303	0.221595	0.303144	0.03815	0.214109	0.313686	0.0459602	0.2159	0.289912	0.0700199	0.171369	0.279957	0.0789907	0.15518	0.274499	0.0874262	0.142949	0.272822	0.0912023	0.138179	0.272584	0.0939943	0.135681	0.270569	0.0967676	0.131515	0.276782	0.111756	0.122685	0.308636	0.162958	0.0966889	0.389252
1.4824	0.173401	0.0149772	0.100794	0.275876	0.0227692	0.179271	0.354239	0.033172	0.233268	0.336339	0.0441201	0.22747	0.335819	0.0505371	0.223947	0.320567	0.0454092	0.221085	0.304563	0.0393702	0.213967	0.31502	0.0473173	0.21541	0.291888	0.0710251	0.171826	0.281499	0.0799192	0.15553	0.275749	0.0882435	0.143156	0.273956	0.092008	0.138299	0.273512	0.0947818	0.135643	0.271341	0.0975116	0.131388	0.276862	0.112358	0.12211	0.308076	0.163104	0.0960572	0.38621
1.49883	0.185848	0.0157979	0.104769	0.285004	0.0239049	0.183201	0.359579	0.0344989	0.234215	0.341872	0.0456266	0.226952	0.33801	0.0521278	0.22319	0.321577	0.0468475	0.220528	0.306175	0.040621	0.213765	0.316649	0.0486859	0.214878	0.294099	0.0720505	0.172243	0.283013	0.080838	0.155859	0.276974	0.0890547	0.143345	0.275074	0.0928177	0.138401	0.274431	0.0955591	0.135608	0.2721	0.0982602	0.131242	0.276933	0.112959	0.121529	0.307512	0.163243	0.0954287	0.383097
1.51552	0.202932	0.0166579	0.108911	0.294139	0.0250732	0.187036	0.360569	0.035866	0.235054	0.348618	0.0471612	0.226378	0.341853	0.0537712	0.222387	0.322802	0.0483001	0.219917	0.308169	0.0418841	0.213528	0.318928	0.0500747	0.214292	0.296139	0.0730734	0.172627	0.284521	0.0817668	0.156162	0.278188	0.089869	0.143519	0.276184	0.0936312	0.13849	0.275354	0.0963454	0.135566	0.27288	0.0990221	0.131101	0.27701	0.113558	0.120954	0.306956	0.163384	0.0948068	0.379885
1.53247	0.220344	0.0175404	0.113057	0.30443	0.0263079	0.190782	0.358321	0.0372624	0.235752	0.352165	0.0487054	0.225741	0.34749	0.0554399	0.221549	0.32438	0.0497968	0.219264	0.311043	0.0431841	0.213238	0.322739	0.0515032	0.213655	0.29735	0.0741172	0.172975	0.286015	0.0826895	0.156443	0.279415	0.0906959	0.143687	0.277269	0.0944291	0.138573	0.27625	0.0971194	0.135514	0.273638	0.0997684	0.130956	0.277084	0.114155	0.120379	0.306393	0.163521	0.0941825	0.376611
1.54969	0.229446	0.0184025	0.117278	0.315845	0.0275858	0.194458	0.355452	0.0387211	0.236345	0.350394	0.0502951	0.225043	0.353208	0.0571223	0.220657	0.326546	0.0513521	0.21856	0.315851	0.0445364	0.212899	0.328433	0.0529626	0.212976	0.298617	0.0751688	0.173272	0.287521	0.0836114	0.156702	0.280618	0.0915122	0.143843	0.278346	0.095234	0.138639	0.277122	0.0978922	0.13544	0.274389	0.100515	0.130804	0.277137	0.114739	0.119799	0.305828	0.163658	0.093556	0.373252
1.56718	0.229001	0.0192674	0.12157	0.326459	0.0288915	0.198024	0.35378	0.0402374	0.236805	0.34845	0.0519374	0.224285	0.354711	0.0587982	0.219718	0.329749	0.052913	0.217782	0.321305	0.0459199	0.212502	0.329633	0.0544638	0.212245	0.300133	0.0762239	0.173535	0.2891	0.0845645	0.156922	0.281804	0.0923389	0.143967	0.279412	0.0960324	0.1387	0.278012	0.0986745	0.135371	0.275138	0.10126	0.13065	0.277205	0.115327	0.119227	0.30526	0.163792	0.0929315	0.36979
1.58496	0.22546	0.0201908	0.125911	0.333789	0.0302254	0.201452	0.353796	0.041828	0.23716	0.347686	0.0536412	0.223487	0.352807	0.0605779	0.218731	0.334815	0.0545316	0.216974	0.32063	0.047317	0.212051	0.328152	0.0559926	0.211453	0.301839	0.0772992	0.173768	0.290846	0.0855184	0.15712	0.282982	0.0931637	0.144076	0.280451	0.0968265	0.138741	0.278881	0.0994462	0.135293	0.275862	0.101991	0.13049	0.277272	0.11591	0.11866	0.304693	0.163925	0.092309	0.366243
1.60303	0.224264	0.0211926	0.130366	0.33748	0.031558	0.204775	0.355347	0.0434947	0.237398	0.345136	0.0553877	0.222627	0.351898	0.0623874	0.2177	0.339545	0.0561597	0.216126	0.320437	0.0487668	0.211546	0.329126	0.0575527	0.210632	0.303717	0.0783897	0.173943	0.292846	0.086471	0.157293	0.284173	0.0939959	0.144176	0.281486	0.0976252	0.13877	0.279715	0.100191	0.13521	0.276579	0.102726	0.130317	0.277327	0.116482	0.118093	0.304132	0.164055	0.0916938	0.362643
1.6214	0.226975	0.0222794	0.134809	0.339342	0.0329807	0.20803	0.358201	0.0452052	0.237504	0.342593	0.0571927	0.221713	0.350658	0.0642343	0.216626	0.338285	0.0578428	0.21522	0.321498	0.0502549	0.211001	0.327866	0.0591385	0.209784	0.305931	0.0794758	0.174071	0.294188	0.0874301	0.157444	0.285368	0.0948219	0.144261	0.282533	0.0984363	0.138793	0.280553	0.100958	0.135109	0.277302	0.10347	0.130139	0.277372	0.117047	0.117526	0.303567	0.164183	0.0910785	0.358979
1.64008	0.233125	0.0234357	0.139319	0.341006	0.0344979	0.211151	0.362217	0.0469821	0.237487	0.341574	0.0590177	0.220742	0.34745	0.0661473	0.215497	0.33574	0.0595708	0.214269	0.319406	0.0517666	0.210408	0.325705	0.0607596	0.208863	0.309024	0.0805791	0.174168	0.295026	0.0884018	0.157559	0.286594	0.0956474	0.144326	0.283522	0.0992157	0.138793	0.281391	0.101729	0.134999	0.277987	0.104185	0.129957	0.277416	0.117612	0.116957	0.302993	0.164311	0.090456	0.355222
1.65908	0.240997	0.0246369	0.143854	0.343379	0.0360884	0.214142	0.366818	0.0487933	0.237391	0.341738	0.0608926	0.219725	0.345349	0.0680987	0.214329	0.335482	0.0613187	0.213282	0.317873	0.053307	0.209753	0.324975	0.0624294	0.207899	0.314245	0.0817017	0.174226	0.296159	0.0893656	0.157632	0.287954	0.0964924	0.144374	0.284546	0.100025	0.138786	0.28221	0.102488	0.134885	0.278711	0.104935	0.129771	0.277457	0.118174	0.116388	0.302415	0.164431	0.0898378	0.351383
1.67841	0.248429	0.0258545	0.148368	0.34653	0.0377394	0.216943	0.370669	0.0506502	0.237183	0.342583	0.0628006	0.218632	0.34477	0.0700622	0.21311	0.337275	0.0631221	0.212229	0.31776	0.0549082	0.209058	0.325119	0.0641021	0.206894	0.320299	0.082829	0.174248	0.297552	0.0903426	0.157686	0.289591	0.09733	0.144398	0.285538	0.10082	0.138758	0.283012	0.103248	0.134751	0.279387	0.10565	0.129576	0.277488	0.11873	0.115816	0.301839	0.164551	0.0892225	0.347473
1.69807	0.255229	0.027139	0.152884	0.350131	0.0394234	0.219635	0.372714	0.0525594	0.236854	0.343882	0.0647669	0.217489	0.345128	0.0720443	0.211838	0.341114	0.0649562	0.21113	0.318358	0.0565277	0.208323	0.32579	0.0658301	0.205847	0.319134	0.0839521	0.174207	0.299161	0.0913137	0.157712	0.291092	0.0981548	0.144397	0.286534	0.101618	0.138714	0.283796	0.104004	0.134603	0.280055	0.106371	0.129369	0.277521	0.119282	0.115251	0.301255	0.164666	0.0886034	0.343488
1.71808	0.262851	0.0284944	0.157347	0.353948	0.0412174	0.22214	0.373494	0.0545188	0.236416	0.345368	0.0667721	0.216311	0.346149	0.0741253	0.210542	0.347088	0.0668066	0.210011	0.319365	0.0581927	0.207517	0.326833	0.0675797	0.204766	0.319371	0.0850895	0.174126	0.301187	0.0923001	0.157699	0.291603	0.0989845	0.144373	0.287532	0.102411	0.13865	0.284569	0.104754	0.134448	0.280718	0.107089	0.129157	0.277569	0.119847	0.114684	0.300673	0.164783	0.0879862	0.339436
1.73845	0.271801	0.0298982	0.161792	0.358128	0.0430573	0.224479	0.374025	0.0565154	0.235878	0.346851	0.0688154	0.215064	0.34745	0.0762165	0.209204	0.352473	0.0686984	0.208836	0.320769	0.0598983	0.206665	0.32834	0.0693786	0.20363	0.319965	0.086251	0.173997	0.304238	0.0932677	0.157655	0.29237	0.0998215	0.144327	0.288573	0.103202	0.138572	0.285325	0.105498	0.134278	0.281357	0.107798	0.128931	0.277594	0.120396	0.114113	0.300083	0.164892	0.0873691	0.335313
1.75918	0.280727	0.0313859	0.166172	0.362947	0.04499	0.226595	0.374707	0.0585891	0.235232	0.348483	0.0709086	0.213785	0.348824	0.0783019	0.2078	0.352545	0.0705948	0.207613	0.322764	0.0616512	0.20578	0.330655	0.0711987	0.202452	0.317869	0.087402	0.173809	0.310002	0.0942778	0.157581	0.29344	0.100649	0.144256	0.289767	0.104011	0.138467	0.286095	0.106261	0.134097	0.281992	0.108511	0.128694	0.277607	0.120944	0.113532	0.299487	0.164997	0.0867523	0.331136
1.78029	0.287759	0.0329491	0.170465	0.368402	0.0470164	0.228548	0.375563	0.060723	0.234453	0.350555	0.0730467	0.212452	0.350367	0.0804442	0.206357	0.351172	0.0725747	0.206351	0.325851	0.0634122	0.204834	0.334698	0.0730467	0.201251	0.317032	0.0885898	0.173579	0.314693	0.0952741	0.157466	0.294804	0.101488	0.144173	0.291319	0.104809	0.138353	0.286839	0.107012	0.133895	0.282607	0.109213	0.128447	0.277616	0.121476	0.112963	0.298899	0.165102	0.0861411	0.32692
1.8018	0.292821	0.0345403	0.17477	0.373907	0.0490864	0.230327	0.376437	0.0629088	0.233597	0.353459	0.0752307	0.211046	0.352304	0.0826465	0.204899	0.350034	0.0746069	0.205051	0.331288	0.065243	0.203853	0.340762	0.0749186	0.20001	0.317371	0.0897713	0.173321	0.312436	0.0962459	0.15732	0.296642	0.102327	0.144066	0.292391	0.105599	0.138216	0.287568	0.107753	0.133679	0.283236	0.109932	0.128192	0.277621	0.12201	0.11239	0.298295	0.1652	0.0855239	0.322632
1.8237	0.297523	0.036246	0.178963	0.378818	0.0512454	0.231914	0.376942	0.065183	0.232639	0.357693	0.0774336	0.209611	0.354855	0.0848462	0.203395	0.345898	0.0766505	0.203708	0.336689	0.0670731	0.202814	0.341686	0.0767987	0.198731	0.318315	0.0909697	0.173013	0.313432	0.0972691	0.157126	0.299771	0.103182	0.14392	0.292686	0.10639	0.138061	0.288303	0.108498	0.133442	0.283834	0.110633	0.127922	0.277625	0.122548	0.111809	0.297692	0.165301	0.084905	0.31829
1.84602	0.303319	0.0380226	0.183086	0.382821	0.0534893	0.233327	0.377346	0.0675245	0.231581	0.363659	0.0796523	0.208147	0.358493	0.0870757	0.201838	0.343384	0.0787492	0.202321	0.334364	0.0689446	0.201725	0.338386	0.0787231	0.197401	0.31968	0.0921781	0.17264	0.312067	0.0982712	0.156907	0.30611	0.104022	0.143757	0.293416	0.107182	0.137878	0.289089	0.109258	0.133194	0.2844	0.111313	0.127639	0.277638	0.123091	0.111231	0.297083	0.165389	0.0842932	0.313909
1.86877	0.310547	0.0399051	0.187041	0.386233	0.0558206	0.234553	0.378372	0.0699252	0.230403	0.370459	0.0818925	0.20664	0.363732	0.0893526	0.200263	0.342852	0.0808669	0.200894	0.332263	0.0708824	0.200595	0.337893	0.0806957	0.196032	0.321615	0.0933672	0.172215	0.310102	0.0992932	0.156657	0.308561	0.10487	0.143562	0.294454	0.107955	0.137675	0.289953	0.110002	0.13293	0.284996	0.112025	0.12734	0.277614	0.123604	0.110651	0.296467	0.165475	0.0836783	0.309489
1.89196	0.318955	0.0418772	0.190875	0.389629	0.0582038	0.23558	0.380424	0.0724135	0.229139	0.374082	0.0841507	0.205098	0.370186	0.0916035	0.198648	0.343393	0.083018	0.199417	0.333328	0.0728361	0.199424	0.340143	0.0827027	0.194617	0.324887	0.0945978	0.171755	0.309802	0.100309	0.156371	0.306529	0.105694	0.143341	0.295953	0.108761	0.137446	0.291107	0.110728	0.132641	0.285576	0.112716	0.127034	0.277596	0.124129	0.110062	0.295846	0.165556	0.0830636	0.305054
1.91561	0.328067	0.0439083	0.194557	0.393508	0.0606931	0.236375	0.383339	0.0749078	0.22776	0.37255	0.0864598	0.20351	0.37486	0.0938401	0.197009	0.344515	0.0851922	0.197902	0.337161	0.0748125	0.198207	0.345013	0.0847038	0.193175	0.330795	0.0958074	0.171245	0.310396	0.10135	0.156031	0.30728	0.106555	0.1431	0.29853	0.109546	0.1372	0.292342	0.111474	0.132336	0.286162	0.113401	0.126713	0.277564	0.124641	0.109473	0.295216	0.165632	0.0824464	0.300595
1.93972	0.337829	0.0460269	0.198106	0.398068	0.0632736	0.236974	0.387008	0.0774687	0.226281	0.369367	0.0887895	0.201866	0.374517	0.0961288	0.195344	0.345966	0.0874027	0.196346	0.343786	0.0768231	0.196931	0.351192	0.0866732	0.191708	0.335048	0.0970396	0.170688	0.311514	0.102371	0.155652	0.304523	0.107411	0.142814	0.30436	0.110328	0.136931	0.29233	0.112201	0.132007	0.286776	0.114082	0.126373	0.277517	0.125144	0.108879	0.294574	0.165701	0.081825	0.296105
1.96433	0.348197	0.0482367	0.201486	0.403241	0.0659294	0.237376	0.391081	0.080088	0.224753	0.367239	0.0912027	0.200185	0.371636	0.0984557	0.193634	0.34763	0.0896081	0.194767	0.349017	0.0788406	0.195622	0.353177	0.0887275	0.190199	0.331366	0.0982861	0.170079	0.313353	0.103413	0.155248	0.303085	0.108251	0.142504	0.308029	0.111127	0.136628	0.292779	0.112945	0.131663	0.28754	0.114779	0.126007	0.277492	0.125666	0.108283	0.293934	0.165766	0.0812098	0.291601
1.98943	0.358382	0.0505083	0.204655	0.408843	0.06866	0.237571	0.395123	0.0827087	0.223122	0.366811	0.0936471	0.198464	0.369303	0.100816	0.191887	0.349752	0.0918642	0.193151	0.348279	0.0809204	0.194274	0.352496	0.0908151	0.188648	0.330019	0.0995541	0.169422	0.316657	0.104443	0.154794	0.30314	0.10912	0.14217	0.305495	0.111901	0.136301	0.29365	0.113677	0.131309	0.288736	0.115452	0.125636	0.277436	0.126164	0.107684	0.293283	0.165822	0.0805931	0.287098
2.01506	0.367153	0.0528223	0.20762	0.414573	0.0714461	0.237586	0.399101	0.0853659	0.221421	0.368065	0.0961071	0.19669	0.36846	0.103202	0.190094	0.352774	0.0941445	0.191491	0.347321	0.0830353	0.192881	0.349584	0.092935	0.187071	0.331885	0.100799	0.168706	0.323125	0.105484	0.154291	0.303889	0.109969	0.141792	0.305879	0.112683	0.135945	0.295069	0.114404	0.130917	0.289363	0.116136	0.125248	0.277382	0.126666	0.107081	0.292621	0.165869	0.0799755	0.28261
2.04122	0.374638	0.0552594	0.210407	0.420028	0.0743152	0.237392	0.402795	0.088063	0.219657	0.370642	0.0985764	0.194882	0.369268	0.105621	0.188269	0.357371	0.0964337	0.189783	0.34229	0.0851932	0.19144	0.344405	0.0950631	0.18545	0.336851	0.102054	0.167942	0.32572	0.106517	0.153765	0.30534	0.110819	0.141382	0.302658	0.113479	0.13556	0.298188	0.115131	0.130501	0.289276	0.116803	0.124839	0.277311	0.127158	0.10647	0.291945	0.165912	0.0793506	0.278145
2.06793	0.381939	0.0577489	0.213005	0.424796	0.0771982	0.237014	0.405714	0.0907544	0.217814	0.373297	0.101042	0.193048	0.371425	0.10804	0.186423	0.363995	0.0986932	0.188057	0.339132	0.0873801	0.189953	0.34251	0.0972122	0.183796	0.343945	0.103312	0.167127	0.321409	0.107565	0.153191	0.308193	0.111656	0.140939	0.301298	0.114257	0.135152	0.305511	0.115861	0.13007	0.289795	0.117474	0.124407	0.277217	0.127641	0.105849	0.29126	0.165946	0.0787271	0.273673
2.09522	0.389365	0.0603416	0.215323	0.428968	0.0801901	0.236418	0.407432	0.093511	0.215904	0.374304	0.103496	0.191173	0.373844	0.11041	0.184547	0.370144	0.100958	0.186321	0.338628	0.0895742	0.188425	0.342446	0.0993705	0.182104	0.346373	0.104586	0.166269	0.320935	0.108605	0.152574	0.314493	0.11251	0.140465	0.301371	0.115033	0.134717	0.303942	0.116582	0.129618	0.290836	0.118143	0.123957	0.277134	0.128134	0.105224	0.29057	0.165972	0.0781056	0.26924
2.12311	0.396066	0.0630057	0.217439	0.432784	0.083196	0.235681	0.407429	0.0963032	0.213936	0.374001	0.106004	0.189263	0.374955	0.112793	0.182644	0.370324	0.103264	0.184541	0.339408	0.0918131	0.18685	0.343273	0.10153	0.180383	0.344756	0.105896	0.165365	0.323984	0.109652	0.151908	0.317724	0.113369	0.139963	0.302231	0.115817	0.134242	0.303735	0.117294	0.12913	0.293167	0.118824	0.123488	0.277019	0.128604	0.104592	0.289869	0.165989	0.0774823	0.264845
2.15161	0.401263	0.0657259	0.219377	0.436354	0.0863032	0.234753	0.406195	0.0991839	0.211907	0.374135	0.108521	0.187311	0.374675	0.115168	0.180717	0.36704	0.105599	0.182724	0.340831	0.0940602	0.185234	0.344632	0.10371	0.178627	0.33754	0.107196	0.164404	0.33071	0.110692	0.151196	0.312886	0.114233	0.139421	0.304144	0.116597	0.133737	0.300893	0.11801	0.128618	0.299802	0.119479	0.122998	0.276908	0.129083	0.103952	0.289151	0.165994	0.0768576	0.260492
2.18075	0.404985	0.068522	0.221057	0.439378	0.0894315	0.233653	0.405015	0.102109	0.209783	0.375611	0.111063	0.18534	0.374757	0.117561	0.178763	0.364557	0.107972	0.180865	0.34265	0.0963332	0.183572	0.346408	0.105888	0.176842	0.333618	0.108501	0.163395	0.336782	0.111733	0.150449	0.312428	0.115084	0.138841	0.308799	0.117366	0.133196	0.298465	0.118735	0.12809	0.300484	0.120122	0.12249	0.276795	0.129561	0.103307	0.288415	0.165987	0.0762278	0.256177
2.21055	0.40787	0.0714423	0.222508	0.441706	0.0926009	0.23237	0.404732	0.105023	0.207569	0.376521	0.113613	0.183336	0.376212	0.119959	0.176779	0.363957	0.110343	0.178964	0.344986	0.0986103	0.181872	0.348929	0.108095	0.17502	0.332618	0.109822	0.162332	0.336526	0.112814	0.149661	0.315932	0.115926	0.13822	0.315621	0.118143	0.132638	0.298091	0.119452	0.12752	0.299421	0.120769	0.121956	0.276663	0.130027	0.102655	0.28767	0.165973	0.0755968	0.25193
2.24104	0.410677	0.0744801	0.223732	0.443493	0.0958815	0.230936	0.405626	0.107995	0.205304	0.375555	0.116146	0.181295	0.376878	0.122359	0.174776	0.365336	0.112699	0.177043	0.348585	0.100918	0.180141	0.352978	0.11029	0.173167	0.332881	0.111127	0.161213	0.329012	0.113902	0.14883	0.323615	0.116755	0.137574	0.31078	0.118926	0.132039	0.298723	0.120156	0.126928	0.296582	0.121421	0.121393	0.276502	0.130476	0.101991	0.286906	0.165944	0.0749632	0.24774
2.27224	0.414165	0.0776735	0.224682	0.444759	0.0992117	0.229347	0.407358	0.110955	0.202988	0.375533	0.118691	0.179219	0.375538	0.124726	0.172723	0.367899	0.115051	0.175091	0.354549	0.103198	0.178368	0.359559	0.112449	0.171295	0.333873	0.112409	0.160042	0.323646	0.114974	0.147943	0.328657	0.117608	0.136885	0.308952	0.11968	0.131399	0.30066	0.120861	0.126312	0.293863	0.122075	0.120812	0.276346	0.130933	0.10132	0.286123	0.165903	0.0743243	0.243619
2.30417	0.418582	0.0809417	0.225333	0.445703	0.102603	0.227607	0.40936	0.113947	0.200615	0.376908	0.121189	0.177096	0.375318	0.127064	0.170648	0.369421	0.117387	0.173109	0.362601	0.105479	0.176562	0.366212	0.114559	0.169407	0.335466	0.113722	0.158827	0.322114	0.116023	0.147012	0.325787	0.118498	0.136162	0.311869	0.120427	0.130726	0.306255	0.121563	0.125661	0.293443	0.122715	0.120207	0.276168	0.131377	0.100637	0.285323	0.165844	0.0736869	0.239562
2.33688	0.42386	0.0842701	0.22574	0.446801	0.106078	0.225713	0.410738	0.116874	0.1982	0.379347	0.123655	0.174936	0.37654	0.129379	0.168548	0.369056	0.119715	0.171108	0.365124	0.107759	0.174732	0.365542	0.11672	0.167494	0.337787	0.115037	0.157563	0.322189	0.117088	0.146032	0.316564	0.119373	0.135391	0.319717	0.121176	0.130022	0.310946	0.122262	0.124984	0.294152	0.123342	0.119568	0.275983	0.131822	0.0999419	0.284503	0.165773	0.0730445	0.235589
2.37037	0.42961	0.0876999	0.225886	0.44846	0.109589	0.223653	0.411527	0.119863	0.195721	0.382478	0.126092	0.172759	0.378784	0.131638	0.166419	0.36918	0.122046	0.169064	0.361483	0.110099	0.172862	0.36171	0.118899	0.165537	0.341889	0.116323	0.15624	0.323157	0.118138	0.145008	0.313057	0.120231	0.134573	0.325341	0.121939	0.129281	0.304974	0.122947	0.124271	0.296687	0.123963	0.118907	0.275778	0.132255	0.0992334	0.283662	0.165685	0.0723979	0.231712
2.4047	0.435348	0.0911784	0.225773	0.450814	0.11309	0.221449	0.412491	0.122838	0.193188	0.385851	0.12848	0.170572	0.381667	0.133829	0.164272	0.370801	0.124379	0.167001	0.358527	0.112462	0.170934	0.359427	0.121092	0.163536	0.349479	0.1176	0.154876	0.32483	0.119191	0.143933	0.312318	0.121075	0.133714	0.32081	0.122725	0.128512	0.305022	0.123626	0.123524	0.304355	0.124581	0.118214	0.275564	0.132676	0.0985214	0.2828	0.165579	0.0717508	0.227897
2.43989	0.441041	0.0947381	0.225434	0.453694	0.116605	0.219098	0.414309	0.125782	0.190611	0.389315	0.130832	0.168352	0.384838	0.135996	0.162098	0.369782	0.12668	0.164911	0.358056	0.114807	0.168969	0.359522	0.123259	0.161512	0.354874	0.118873	0.15349	0.327417	0.120217	0.142811	0.312823	0.121897	0.132814	0.311381	0.123488	0.127689	0.310654	0.124289	0.122746	0.302814	0.125202	0.1175	0.275349	0.133101	0.0977951	0.281903	0.165453	0.0710918	0.224183
2.47597	0.446848	0.0983305	0.224795	0.456721	0.120132	0.216618	0.416619	0.128684	0.188002	0.392649	0.133137	0.166119	0.388163	0.138102	0.15992	0.368502	0.128957	0.162769	0.360111	0.117138	0.166965	0.361645	0.125392	0.15947	0.351138	0.120194	0.152041	0.33251	0.121238	0.141644	0.314256	0.122743	0.131874	0.308403	0.124235	0.12683	0.319758	0.124959	0.121942	0.298938	0.125813	0.11675	0.275101	0.133504	0.0970478	0.280984	0.165304	0.0704337	0.220566
2.51298	0.452949	0.101938	0.223929	0.45959	0.123603	0.214032	0.418465	0.131499	0.185349	0.394413	0.135439	0.163872	0.39135	0.140154	0.157735	0.369182	0.131189	0.160605	0.362593	0.119433	0.164938	0.363158	0.127455	0.157404	0.346998	0.121524	0.15053	0.341456	0.122256	0.140444	0.316571	0.123549	0.130892	0.307914	0.124966	0.125926	0.318684	0.125663	0.121104	0.301785	0.126403	0.115966	0.274853	0.133894	0.0962929	0.280041	0.165135	0.0697729	0.217048
2.55096	0.458853	0.105543	0.222839	0.462466	0.127051	0.211318	0.420246	0.134302	0.182646	0.393052	0.137741	0.16159	0.392617	0.142198	0.155535	0.371326	0.133378	0.158417	0.362514	0.121734	0.162873	0.36248	0.129543	0.155298	0.344944	0.122832	0.148969	0.34277	0.123288	0.139211	0.321039	0.124358	0.129864	0.308654	0.125673	0.12498	0.307104	0.126347	0.120216	0.311289	0.126975	0.115155	0.274616	0.134281	0.0955189	0.279055	0.164939	0.0691002	0.213601
2.58995	0.463938	0.109176	0.221514	0.465522	0.130463	0.208501	0.422197	0.137031	0.179906	0.39058	0.140026	0.159255	0.390621	0.144223	0.153296	0.374402	0.135495	0.156194	0.362449	0.124048	0.160764	0.363012	0.131623	0.153165	0.345972	0.1241	0.147357	0.337833	0.124334	0.137906	0.330207	0.125148	0.128804	0.31043	0.126382	0.124	0.302944	0.126987	0.119289	0.315286	0.127594	0.114319	0.274445	0.13466	0.0947297	0.278048	0.164722	0.0684262	0.210279
2.62999	0.468041	0.112834	0.219951	0.468426	0.133777	0.205603	0.424096	0.139665	0.177133	0.389335	0.142229	0.156893	0.388002	0.146233	0.151018	0.377877	0.137548	0.153952	0.363936	0.126338	0.158631	0.363185	0.133649	0.151013	0.348137	0.125374	0.145708	0.334288	0.12538	0.136549	0.333075	0.125947	0.127714	0.313657	0.12707	0.122974	0.302118	0.127616	0.11833	0.303679	0.128188	0.113444	0.274636	0.135031	0.0939234	0.276999	0.164471	0.0677471	0.20705
2.67113	0.471486	0.116495	0.218159	0.470824	0.137056	0.202603	0.42591	0.142286	0.174334	0.389723	0.144378	0.154514	0.386834	0.148161	0.148712	0.381667	0.139559	0.151705	0.361784	0.128604	0.156453	0.360516	0.135644	0.148821	0.347106	0.126626	0.14401	0.333746	0.126397	0.13514	0.327852	0.126778	0.126553	0.321153	0.127736	0.121906	0.302784	0.128232	0.117327	0.297519	0.128739	0.112519	0.274976	0.13538	0.0931003	0.275907	0.164191	0.067057	0.203925
2.71342	0.474595	0.120194	0.2162	0.472732	0.140262	0.1995	0.427449	0.144843	0.1715	0.390839	0.146418	0.152113	0.38714	0.149943	0.146376	0.384856	0.141504	0.149447	0.361081	0.130795	0.154219	0.360286	0.137579	0.146593	0.346965	0.127881	0.142264	0.336219	0.127379	0.133695	0.324044	0.127607	0.125336	0.328993	0.128412	0.120816	0.304704	0.128846	0.116285	0.296163	0.129281	0.111562	0.27413	0.135711	0.0922586	0.274773	0.163876	0.0663618	0.200902
2.75691	0.477186	0.123883	0.214039	0.474441	0.143443	0.196317	0.428296	0.147361	0.16866	0.391318	0.14839	0.149696	0.387958	0.151665	0.144033	0.384243	0.143468	0.147166	0.362714	0.132967	0.151955	0.362001	0.139449	0.144341	0.345507	0.129116	0.140477	0.336152	0.128357	0.132206	0.323453	0.128389	0.12408	0.323831	0.129107	0.11967	0.308655	0.129436	0.115201	0.296646	0.12981	0.11057	0.27489	0.136031	0.0913981	0.273596	0.163526	0.0656597	0.197983
2.80164	0.47919	0.12762	0.211677	0.47592	0.146518	0.193071	0.427776	0.149808	0.165791	0.391293	0.150273	0.147234	0.387948	0.153301	0.141674	0.380855	0.145413	0.144826	0.365926	0.135071	0.149665	0.365058	0.141238	0.142067	0.342513	0.13032	0.138614	0.335311	0.129348	0.130656	0.326165	0.129127	0.12278	0.319339	0.129786	0.118463	0.318479	0.129986	0.114089	0.298545	0.130306	0.109541	0.281809	0.136323	0.0905133	0.272377	0.16314	0.0649525	0.195178
2.84769	0.480715	0.131342	0.209108	0.477034	0.149527	0.189773	0.426539	0.152137	0.162859	0.392287	0.152108	0.144759	0.387989	0.15488	0.139288	0.378825	0.147278	0.14244	0.369865	0.137092	0.147349	0.368703	0.142931	0.139775	0.342304	0.131494	0.136705	0.334002	0.130288	0.129066	0.325434	0.12989	0.121437	0.317736	0.130433	0.117209	0.321107	0.130562	0.112956	0.302776	0.130797	0.108471	0.280456	0.136607	0.0896119	0.271095	0.162707	0.0642314	0.192468
2.89511	0.482518	0.135016	0.206363	0.477468	0.152435	0.186401	0.426111	0.15439	0.159892	0.392756	0.153798	0.142271	0.388742	0.156315	0.136887	0.378929	0.149015	0.140045	0.374258	0.13905	0.145003	0.37293	0.144598	0.137479	0.344192	0.132628	0.134747	0.33061	0.13119	0.127405	0.325198	0.130629	0.120046	0.320395	0.131018	0.115921	0.315189	0.131155	0.111744	0.313675	0.131236	0.107372	0.276769	0.136867	0.0886821	0.269764	0.16223	0.0635049	0.18985
2.94395	0.485234	0.138605	0.203435	0.477461	0.155231	0.182946	0.426651	0.15646	0.156903	0.392915	0.155337	0.139724	0.388274	0.157642	0.134449	0.379799	0.150653	0.137631	0.377548	0.14099	0.142652	0.375084	0.146192	0.135171	0.347657	0.133717	0.132757	0.330369	0.132095	0.125692	0.321754	0.13131	0.118601	0.319777	0.131629	0.114585	0.311328	0.1317	0.110485	0.31376	0.131714	0.106243	0.273035	0.137104	0.0877278	0.268365	0.161702	0.0627643	0.187348
2.99431	0.48866	0.142086	0.200336	0.47788	0.157894	0.179414	0.42747	0.158427	0.153887	0.394397	0.156782	0.137158	0.388695	0.158809	0.131978	0.379644	0.152203	0.13518	0.375121	0.142936	0.140258	0.371502	0.147842	0.132803	0.351933	0.13476	0.130735	0.33238	0.132943	0.123931	0.319511	0.131968	0.117083	0.319405	0.132212	0.1132	0.312469	0.132192	0.109192	0.307998	0.132192	0.105049	0.273259	0.137296	0.0867497	0.266902	0.16112	0.0620128	0.184937
3.04623	0.492276	0.145417	0.197098	0.479049	0.160372	0.17584	0.428257	0.160213	0.150841	0.396297	0.158089	0.134585	0.390327	0.159856	0.129494	0.379926	0.153672	0.132708	0.371416	0.144827	0.137787	0.367887	0.149365	0.130388	0.356645	0.135774	0.128685	0.336123	0.133727	0.122127	0.320158	0.132614	0.115517	0.315017	0.132741	0.111756	0.313939	0.132674	0.107864	0.304689	0.132605	0.103805	0.280875	0.137476	0.0857482	0.265368	0.160478	0.0612489	0.182634
3.09981	0.495893	0.148577	0.193698	0.480568	0.162628	0.172218	0.429418	0.161844	0.147782	0.398167	0.159336	0.132005	0.392205	0.160836	0.127006	0.380142	0.155015	0.130216	0.370596	0.146603	0.135288	0.367203	0.150759	0.127948	0.353981	0.136837	0.126597	0.340988	0.134478	0.120291	0.323216	0.133202	0.113909	0.313265	0.133239	0.110241	0.312508	0.13314	0.10648	0.3073	0.132961	0.102525	0.277164	0.137621	0.0847192	0.26377	0.159776	0.0604766	0.180445
3.15513	0.49936	0.151573	0.190171	0.482268	0.164664	0.168546	0.430366	0.163294	0.144695	0.39928	0.160456	0.129422	0.393841	0.161668	0.124515	0.379808	0.156213	0.127667	0.371613	0.148243	0.13276	0.367911	0.152036	0.125495	0.348209	0.137854	0.12441	0.345529	0.135216	0.118436	0.327599	0.13373	0.112259	0.314354	0.133673	0.108687	0.308539	0.133529	0.105042	0.306509	0.133337	0.10121	0.276906	0.137708	0.0836526	0.262087	0.159001	0.0596878	0.178349
3.21227	0.5026	0.154387	0.186525	0.484166	0.16647	0.164827	0.431524	0.164541	0.141572	0.39778	0.161507	0.126808	0.393875	0.162458	0.122011	0.381436	0.157273	0.125102	0.371616	0.149808	0.130199	0.367508	0.153235	0.123009	0.346345	0.13876	0.122172	0.340261	0.13601	0.116506	0.333951	0.134236	0.110583	0.318054	0.134076	0.107092	0.306154	0.133889	0.103531	0.305448	0.133622	0.0998489	0.29201	0.137784	0.0825672	0.260325	0.158151	0.0588833	0.176341
3.27134	0.505442	0.157111	0.182767	0.486503	0.168028	0.161058	0.433073	0.165683	0.138445	0.394955	0.162395	0.124131	0.390975	0.163126	0.119458	0.383665	0.158197	0.122521	0.372008	0.151281	0.127604	0.367779	0.154295	0.120501	0.347273	0.139589	0.119907	0.334958	0.136716	0.114483	0.332919	0.134781	0.108869	0.323117	0.134417	0.105456	0.307159	0.134188	0.101981	0.300049	0.133859	0.0984074	0.279028	0.137857	0.0814468	0.258496	0.15722	0.0580657	0.174433
3.33242	0.50711	0.159661	0.178922	0.488996	0.169404	0.157269	0.434226	0.166649	0.135324	0.393758	0.163117	0.121424	0.388442	0.163594	0.116853	0.385778	0.159032	0.119937	0.371755	0.152597	0.124974	0.366613	0.155219	0.117952	0.346752	0.14036	0.117606	0.334523	0.137285	0.11242	0.325569	0.135278	0.107032	0.329193	0.134751	0.1038	0.311084	0.134441	0.100386	0.299754	0.134067	0.0969137	0.27022	0.137811	0.0802835	0.256622	0.156199	0.057227	0.172622
3.39564	0.507703	0.162055	0.174977	0.490507	0.170581	0.153482	0.433896	0.167449	0.132181	0.393632	0.163612	0.118706	0.38773	0.163852	0.114237	0.386056	0.15976	0.117346	0.372236	0.153734	0.12228	0.367324	0.155982	0.11535	0.346482	0.141065	0.115245	0.335301	0.137801	0.110323	0.323433	0.135644	0.105154	0.322696	0.135121	0.10206	0.316722	0.134622	0.0987582	0.302593	0.134205	0.0953787	0.2692	0.137702	0.0790835	0.255021	0.155077	0.0563736	0.170908
3.4611	0.508598	0.164222	0.17093	0.490883	0.17159	0.149667	0.432507	0.168096	0.128994	0.393741	0.163915	0.115969	0.387526	0.163924	0.111609	0.382799	0.160392	0.11469	0.374808	0.154735	0.119562	0.369853	0.156592	0.112741	0.344934	0.141638	0.112818	0.33459	0.138283	0.108168	0.32479	0.135938	0.103238	0.316977	0.135366	0.100225	0.322071	0.134826	0.0971184	0.307655	0.134273	0.0938126	0.271802	0.137529	0.0778485	0.253329	0.153851	0.0555015	0.169304
3.52894	0.510234	0.16609	0.166773	0.491209	0.172317	0.145798	0.431916	0.168446	0.125773	0.393808	0.163993	0.113192	0.387401	0.16378	0.108949	0.38049	0.160817	0.111978	0.377555	0.155626	0.116841	0.372447	0.157082	0.110135	0.346665	0.142091	0.110342	0.333163	0.138633	0.105957	0.324089	0.136189	0.101267	0.317457	0.135471	0.098358	0.313484	0.135024	0.0953679	0.315659	0.134297	0.0922284	0.283892	0.137309	0.0765925	0.252374	0.152513	0.0546059	0.16777
3.59929	0.513935	0.167589	0.162501	0.492805	0.172708	0.141877	0.432266	0.168517	0.122536	0.395043	0.163853	0.110367	0.387731	0.163424	0.106239	0.380157	0.160981	0.109251	0.379096	0.156418	0.114112	0.373305	0.157503	0.107519	0.35004	0.142461	0.107852	0.333467	0.138871	0.103658	0.32273	0.13633	0.0992282	0.317581	0.13553	0.0964489	0.309189	0.135047	0.0935362	0.309373	0.134371	0.0905615	0.282917	0.137062	0.0752996	0.257707	0.151044	0.0536928	0.166335
3.67229	0.521266	0.168652	0.158178	0.498924	0.172661	0.137932	0.433646	0.16828	0.119251	0.397908	0.163554	0.107557	0.390328	0.162856	0.103523	0.380235	0.160948	0.106505	0.376011	0.157099	0.111312	0.369449	0.157792	0.10483	0.353175	0.142776	0.105343	0.337178	0.139004	0.101337	0.32242	0.136345	0.0970985	0.316652	0.135511	0.0944763	0.310679	0.134933	0.0916806	0.302691	0.134261	0.0887938	0.276016	0.136741	0.0739378	0.248902	0.149446	0.0527529	0.164988
3.7481	0.529666	0.169386	0.153893	0.512041	0.172231	0.134069	0.438091	0.167716	0.115956	0.400077	0.163087	0.104762	0.393469	0.162166	0.100827	0.380291	0.160672	0.103701	0.37345	0.157558	0.10844	0.367046	0.157813	0.102082	0.351842	0.143021	0.1028	0.340954	0.139065	0.0990059	0.326483	0.136251	0.094943	0.314801	0.135349	0.092401	0.310025	0.134793	0.0897727	0.303837	0.134005	0.0869976	0.278269	0.13626	0.072554	0.244787	0.14769	0.0517895	0.163722
3.8269	0.538805	0.169876	0.149534	0.525711	0.17138	0.130295	0.445426	0.16691	0.112709	0.399535	0.162455	0.101925	0.394221	0.161314	0.0981283	0.382665	0.160143	0.100868	0.373421	0.157736	0.105551	0.366961	0.157579	0.0993256	0.34722	0.143125	0.100136	0.341524	0.139088	0.0966448	0.330817	0.136101	0.0927729	0.318481	0.135052	0.0902888	0.307556	0.134505	0.0877799	0.303498	0.133691	0.0851525	0.275917	0.135718	0.0711277	0.255084	0.145783	0.0508039	0.162557
3.90886	0.55094	0.170016	0.14515	0.532722	0.170185	0.126562	0.456934	0.165918	0.109505	0.399509	0.161536	0.099037	0.39413	0.160218	0.0953542	0.386924	0.159459	0.0980561	0.373803	0.157676	0.102621	0.367056	0.157113	0.0965405	0.346659	0.142994	0.0974439	0.336263	0.138985	0.0941509	0.331673	0.135905	0.0905749	0.323255	0.1347	0.0881629	0.308988	0.134064	0.0857059	0.300992	0.133247	0.0832228	0.267772	0.134982	0.069616	0.24371	0.143684	0.0497833	0.161458
3.99418	0.555181	0.169651	0.14081	0.517299	0.168944	0.122732	0.46688	0.164588	0.106369	0.403456	0.160241	0.0961161	0.40007	0.158744	0.0925673	0.389313	0.158604	0.0952524	0.374788	0.157311	0.0996222	0.368481	0.156343	0.0936787	0.347113	0.142662	0.0947153	0.335341	0.138618	0.0916093	0.326095	0.135548	0.0882303	0.325581	0.134277	0.0860248	0.314354	0.133529	0.0836233	0.302234	0.13263	0.0812076	0.268495	0.134179	0.0680633	0.260474	0.141482	0.0487482	0.160449
4.08308	0.538926	0.16905	0.136356	0.507179	0.167404	0.118737	0.477594	0.162711	0.103382	0.416108	0.158517	0.093212	0.408711	0.156843	0.0897992	0.391061	0.157518	0.0923711	0.379493	0.156719	0.0966141	0.37423	0.155353	0.0908382	0.348273	0.1421	0.0918948	0.336085	0.138083	0.0890337	0.325769	0.134952	0.0858429	0.319655	0.133707	0.08373	0.319241	0.13292	0.081541	0.308129	0.131914	0.0791862	0.27411	0.133225	0.0664873	0.233324	0.138963	0.0476575	0.159522
4.1758	0.532594	0.167974	0.13179	0.502204	0.165488	0.1148	0.468911	0.160649	0.100369	0.434718	0.156324	0.0905743	0.427452	0.154464	0.0872955	0.401122	0.155963	0.0895087	0.384686	0.155966	0.0936479	0.381092	0.154221	0.0880404	0.35495	0.141308	0.0890604	0.337835	0.137283	0.0863541	0.32684	0.13414	0.0834083	0.319334	0.132866	0.0813877	0.31431	0.132213	0.0793305	0.31342	0.131109	0.0771652	0.285356	0.132136	0.0649144	0.230282	0.136239	0.0465375	0.158696
4.27259	0.527806	0.166591	0.127253	0.494212	0.163427	0.110838	0.460344	0.158298	0.0970959	0.441045	0.154046	0.0881301	0.432394	0.152044	0.0849739	0.412768	0.153871	0.0867302	0.389573	0.154946	0.0906224	0.389083	0.152789	0.0852245	0.365791	0.140412	0.0862879	0.347775	0.136283	0.0836705	0.331209	0.133078	0.0808571	0.321291	0.131813	0.0789967	0.312832	0.13119	0.0770232	0.30801	0.130173	0.0750014	0.272223	0.130995	0.0631949	0.242053	0.133325	0.0453984	0.157978
4.37373	0.518581	0.165156	0.12262	0.484736	0.161288	0.106778	0.457488	0.1557	0.0938171	0.433562	0.151726	0.0854966	0.427016	0.149587	0.0824675	0.424307	0.151423	0.0842584	0.397171	0.153452	0.0876097	0.399079	0.150804	0.0825094	0.37247	0.139264	0.0835031	0.361894	0.13513	0.0810905	0.349122	0.131804	0.0783799	0.334275	0.130465	0.0765079	0.317535	0.129913	0.0747015	0.309079	0.128889	0.0727613	0.270363	0.129429	0.0614386	0.239327	0.130218	0.0442203	0.157617
4.47953	0.50906	0.163562	0.117894	0.476709	0.158953	0.10266	0.450573	0.153205	0.0905237	0.425888	0.149002	0.0826467	0.419441	0.146797	0.0797417	0.424957	0.148977	0.0817889	0.411751	0.151327	0.0847701	0.404093	0.14839	0.0799278	0.384479	0.137634	0.0808504	0.37281	0.13369	0.0785591	0.362575	0.130363	0.0760309	0.347743	0.128879	0.0741483	0.325586	0.12832	0.072295	0.316933	0.127316	0.0705194	0.271028	0.12773	0.0596571	0.231497	0.126755	0.0429933	0.157824
4.59032	0.501967	0.161674	0.113139	0.470341	0.156441	0.0985647	0.438714	0.15072	0.0870724	0.421554	0.145995	0.0797673	0.414308	0.143755	0.0769746	0.418873	0.146323	0.079075	0.418301	0.148914	0.0821547	0.410316	0.145703	0.0775016	0.386837	0.135697	0.0782523	0.373423	0.131929	0.0760965	0.365036	0.128702	0.0737559	0.360242	0.127201	0.0720177	0.348423	0.126454	0.0701196	0.330797	0.12538	0.0682632	0.269929	0.125759	0.0577365	0.224298	0.123	0.0417495	0.166546
4.70647	0.49666	0.159503	0.108413	0.463744	0.153843	0.0944944	0.428252	0.147934	0.0835288	0.415506	0.143059	0.0768161	0.407996	0.140746	0.0741346	0.411869	0.143362	0.0761971	0.419872	0.146347	0.0795035	0.410824	0.142917	0.074969	0.395914	0.133416	0.0758379	0.378597	0.129743	0.0736843	0.364264	0.126638	0.0714104	0.355997	0.125291	0.0697614	0.351887	0.124642	0.0680466	0.344906	0.123416	0.0662885	0.284157	0.123508	0.0558863	0.217578	0.11895	0.0404028	0.158026
4.82838	0.492827	0.157103	0.103663	0.4571	0.15109	0.0903945	0.422142	0.144802	0.0800261	0.406101	0.14019	0.0736733	0.399203	0.137793	0.0711055	0.405416	0.140308	0.0732783	0.412826	0.143598	0.0765651	0.402558	0.140014	0.0721407	0.396903	0.131145	0.0732729	0.388186	0.127349	0.0714153	0.375096	0.124183	0.0692761	0.361	0.12284	0.0675794	0.350343	0.122422	0.0658946	0.345218	0.121307	0.0642556	0.299843	0.121003	0.0541735	0.223391	0.114657	0.0390667	0.165622
4.9565	0.4927	0.154571	0.0988856	0.452919	0.148138	0.0862721	0.417183	0.141699	0.0765702	0.396236	0.13711	0.0704393	0.390096	0.134657	0.0679966	0.396788	0.137292	0.0701648	0.405238	0.140571	0.0734955	0.394359	0.136925	0.0692267	0.38858	0.128779	0.0704066	0.384072	0.125107	0.0688151	0.378838	0.121842	0.0669965	0.370794	0.120247	0.0655211	0.356877	0.119711	0.0638524	0.34704	0.118681	0.0622673	0.292494	0.118251	0.0523665	0.240091	0.110093	0.0377766	0.186385
5.09133	0.497023	0.152076	0.0940996	0.453552	0.145005	0.0821645	0.409577	0.138713	0.0730575	0.389587	0.133752	0.067295	0.383464	0.131283	0.0649781	0.388011	0.134116	0.066927	0.396618	0.137504	0.0702833	0.385293	0.133768	0.0661283	0.380369	0.126238	0.0674391	0.37488	0.1227	0.0660056	0.370153	0.119546	0.064356	0.368362	0.117894	0.063107	0.363779	0.117045	0.0617851	0.354356	0.115843	0.0603333	0.289772	0.115043	0.0504747	0.222324	0.104824	0.0363542	0.158674
5.23342	0.501458	0.150007	0.0893593	0.460368	0.142007	0.0781078	0.400345	0.135564	0.0694653	0.383367	0.130398	0.0641757	0.377071	0.127961	0.0619857	0.380874	0.130705	0.0637769	0.387869	0.134299	0.066874	0.377984	0.130427	0.0629173	0.372126	0.123529	0.064248	0.365765	0.120119	0.0630221	0.360458	0.117031	0.0615756	0.358114	0.115422	0.0604406	0.357995	0.114597	0.0592905	0.355349	0.11322	0.0581001	0.305446	0.111507	0.0488215	0.226943	0.0996668	0.0351258	0.176841
5.38336	0.502419	0.148466	0.084676	0.4669	0.139603	0.0741258	0.393965	0.13203	0.0658943	0.375839	0.127116	0.0609433	0.369562	0.124651	0.0588672	0.373761	0.127311	0.0606615	0.380287	0.130868	0.0635016	0.371404	0.12696	0.0597996	0.366991	0.120642	0.0610282	0.360559	0.117261	0.0599042	0.353457	0.114211	0.0585982	0.348485	0.112633	0.0575959	0.347097	0.111889	0.056618	0.346028	0.11058	0.0555532	0.320684	0.108131	0.0474373	0.226131	0.0944062	0.0336482	0.178212
5.54185	0.502201	0.146844	0.0800561	0.470592	0.137751	0.0701653	0.391804	0.128408	0.0624449	0.366733	0.123667	0.0576405	0.360899	0.121181	0.0556858	0.365611	0.123874	0.057407	0.372608	0.127389	0.0602087	0.363079	0.123528	0.0566939	0.360699	0.117736	0.0579302	0.356439	0.114428	0.0569	0.351403	0.111346	0.0556965	0.345922	0.109619	0.0547212	0.339506	0.1088	0.0537877	0.335391	0.10752	0.0528501	0.313383	0.104492	0.0457786	0.243342	0.0887359	0.0325587	0.187828
5.70964	0.49559	0.14551	0.0754824	0.470953	0.135673	0.0662821	0.392631	0.124863	0.0590791	0.360075	0.119842	0.0544401	0.354061	0.117361	0.0526079	0.356923	0.120265	0.0541017	0.363503	0.123837	0.0567759	0.354006	0.119931	0.0534319	0.351199	0.1148	0.0547071	0.347421	0.111648	0.0538502	0.344016	0.108646	0.0528126	0.342101	0.106844	0.051938	0.339173	0.105776	0.0510634	0.333849	0.104309	0.0501622	0.311951	0.100512	0.0437388	0.234046	0.0830291	0.0314147	0.19347
5.88758	0.487312	0.143203	0.0710328	0.463466	0.133834	0.0625202	0.400872	0.121403	0.0556678	0.357089	0.11603	0.051432	0.350948	0.113578	0.0497331	0.350038	0.116282	0.0509374	0.35481	0.120069	0.0532718	0.34592	0.116115	0.0501537	0.343328	0.111546	0.0513506	0.337975	0.108522	0.0505992	0.332972	0.105659	0.0497037	0.330603	0.103974	0.0489717	0.330898	0.102966	0.0482671	0.329931	0.101439	0.0475009	0.314049	0.0968875	0.0416426	0.240574	0.0776237	0.0301385	0.209552
6.07665	0.480331	0.140302	0.0667341	0.456544	0.130711	0.0589361	0.413016	0.11852	0.0523221	0.353474	0.112297	0.0484056	0.346936	0.10988	0.0468342	0.346368	0.112362	0.0479779	0.347159	0.115923	0.0499235	0.339576	0.111997	0.0471024	0.336058	0.108016	0.0481128	0.331666	0.105141	0.047395	0.327108	0.102303	0.0465658	0.322396	0.100581	0.0458575	0.318379	0.0996709	0.0452269	0.31635	0.0982931	0.0445872	0.298994	0.0928817	0.0392883	0.263368	0.0722712	0.0294673	0.212021
6.27791	0.448945	0.135837	0.0623689	0.439576	0.12667	0.055366	0.416887	0.116391	0.0492497	0.35348	0.108161	0.0453012	0.344492	0.105758	0.0438457	0.341215	0.108437	0.0449436	0.342679	0.111809	0.0468038	0.334833	0.108019	0.0442139	0.33171	0.104421	0.0451778	0.326807	0.101622	0.0445127	0.322135	0.0988335	0.043736	0.318289	0.0970815	0.0429956	0.314785	0.0960322	0.0422922	0.31029	0.0945409	0.0416364	0.299755	0.0889697	0.0370158	0.237691	0.0662755	0.0277709	0.213093
6.49261	0.452772	0.129658	0.0583287	0.411163	0.12064	0.0518137	0.42898	0.113667	0.0463996	0.374535	0.104476	0.0425011	0.363837	0.101803	0.0411582	0.339445	0.103953	0.041883	0.336489	0.107588	0.0435931	0.328071	0.103795	0.0411781	0.325338	0.100761	0.0421429	0.320451	0.0981234	0.0416265	0.316114	0.0954425	0.0410073	0.313035	0.0936891	0.0404048	0.310475	0.0925264	0.0397691	0.30765	0.090963	0.0391351	0.289233	0.0852081	0.0344949	0.26347	0.0623934	0.0267222	0.23256
6.72215	0.395701	0.121939	0.0536081	0.398785	0.113495	0.0483571	0.406216	0.109238	0.0434911	0.395137	0.102065	0.040067	0.386641	0.0992157	0.038865	0.362715	0.0999625	0.0392802	0.334352	0.102737	0.0404147	0.32689	0.0989708	0.038274	0.319014	0.0965349	0.0390554	0.312969	0.0941222	0.0385874	0.308379	0.0915782	0.038049	0.304552	0.0899052	0.03752	0.301259	0.0888766	0.0370367	0.298878	0.0874143	0.0365776	0.27591	0.0802149	0.0319423	0.234775	0.0568475	0.0247267	0.235732
6.96813	0.392321	0.112689	0.0491716	0.354176	0.10422	0.0443147	0.383892	0.103031	0.0407719	0.395635	0.0986787	0.0375548	0.380358	0.0960579	0.0364409	0.385397	0.0973719	0.0369478	0.359394	0.0985032	0.0378078	0.353004	0.0949005	0.035987	0.330732	0.092119	0.0365185	0.315297	0.0896714	0.0359683	0.305962	0.0871771	0.035388	0.298507	0.0855459	0.0347804	0.293524	0.0845575	0.0342391	0.290346	0.0831246	0.0337865	0.28153	0.0764188	0.0302294	0.244781	0.0527015	0.0230737	0.266062
7.23241	0.352679	0.102867	0.0435515	0.332555	0.0945903	0.0400564	0.354566	0.0946186	0.0383544	0.367879	0.0929393	0.0352561	0.356989	0.0907506	0.0342336	0.385141	0.0934365	0.0344358	0.380318	0.09571	0.0353343	0.374749	0.0921108	0.033639	0.355421	0.0891154	0.034259	0.343659	0.0861251	0.0338655	0.324747	0.0831907	0.0334145	0.307499	0.0813163	0.0328518	0.296392	0.0800872	0.0321825	0.289217	0.0785468	0.0316023	0.263301	0.0717529	0.0277699	0.218774	0.0468089	0.0213633	0.254092
7.51712	0.34397	0.0922551	0.0376544	0.314416	0.0846888	0.0350655	0.313286	0.0847021	0.0346735	0.341352	0.084943	0.0332792	0.350487	0.0831118	0.0325829	0.361438	0.0869157	0.0326013	0.381068	0.0909848	0.0328142	0.375453	0.087361	0.0313914	0.349345	0.0855292	0.0316914	0.360454	0.0832757	0.0313279	0.349706	0.08013	0.0309698	0.333988	0.0779301	0.0305829	0.315279	0.075989	0.0302347	0.297567	0.0742742	0.0299093	0.256946	0.0663782	0.0255927	0.244673	0.0443389	0.0207066	0.24585
7.82473	0.396544	0.0804974	0.0355693	0.310702	0.0742222	0.0299643	0.291021	0.0738968	0.0315132	0.300396	0.074929	0.0308487	0.3058	0.0733314	0.0302988	0.316317	0.0773681	0.030525	0.355429	0.0834665	0.0312123	0.351274	0.0799323	0.0300543	0.334268	0.0792755	0.0301793	0.364301	0.0779594	0.0297706	0.355302	0.0755858	0.0292438	0.332248	0.0740856	0.0285471	0.346625	0.0725506	0.0278948	0.323019	0.0704613	0.0274685	0.262685	0.0618288	0.0249572	0.201471	0.037708	0.0180964	0.241768
8.15814	0.51018	0.0713393	0.0407603	0.478087	0.0654	0.0335402	0.249936	0.063113	0.0264352	0.26589	0.0637689	0.0278825	0.266525	0.0622765	0.0272931	0.275981	0.06616	0.0276283	0.310355	0.0721543	0.0288629	0.301881	0.0687344	0.0277222	0.310897	0.0695627	0.0281605	0.315526	0.0691692	0.028148	0.328169	0.0680063	0.0280313	0.312993	0.0670913	0.0276397	0.347126	0.0669827	0.0272329	0.329516	0.0656452	0.0267332	0.249682	0.0560301	0.0225623	0.22845	0.0341843	0.0190224	0.240735
8.52077	0.731099	0.0621544	0.049527	0.628672	0.0567405	0.0437417	0.252893	0.0529692	0.0217382	0.223576	0.053101	0.0233252	0.22549	0.0517398	0.0232197	0.240052	0.0551253	0.0251657	0.262608	0.0597189	0.0258162	0.257232	0.0567918	0.025075	0.251164	0.0581725	0.0253377	0.279393	0.0582816	0.0256726	0.276802	0.0570185	0.0255946	0.282646	0.0563729	0.0252411	0.28268	0.0568135	0.0249733	0.29667	0.0567076	0.0250286	0.309244	0.05186	0.0222873	0.198108	0.0293923	0.0168451	0.207103
8.91666	0.544806	0.0506842	0.0488472	0.610146	0.0472748	0.0503101	0.481438	0.046129	0.0301355	0.206359	0.0429348	0.0187502	0.198963	0.0417629	0.0185466	0.189981	0.0440327	0.0193126	0.209306	0.0480446	0.0218359	0.199553	0.0456042	0.0208779	0.219058	0.0472985	0.0226617	0.230768	0.0471087	0.0231972	0.237294	0.0460667	0.023498	0.230545	0.0454916	0.0234764	0.245598	0.0461543	0.0233739	0.252133	0.0456762	0.023436	0.27589	0.044442	0.0212684	0.211204	0.024706	0.0169674	0.231918
9.3506	0.448776	0.0393911	0.0541603	0.459317	0.0365328	0.053004	0.796136	0.0393195	0.0525262	0.403686	0.0365187	0.0241528	0.351247	0.0345763	0.0210264	0.209462	0.0349874	0.0161347	0.185556	0.0374908	0.0171677	0.17963	0.0355965	0.0166834	0.172992	0.0365928	0.0173325	0.181382	0.0366679	0.0176793	0.172989	0.0356371	0.017797	0.169239	0.0354166	0.0183061	0.192074	0.0357453	0.0196375	0.205185	0.0353269	0.0203984	0.243747	0.0333333	0.0203683	0.276047	0.0218009	0.0168969	0.191131
9.82842	0.429252	0.0302939	0.0639771	0.426237	0.0280542	0.0634966	0.508098	0.0283475	0.0560824	0.702171	0.030539	0.0492799	0.72319	0.0302878	0.0479187	0.956873	0.0325138	0.0484503	0.391274	0.0304867	0.0221505	0.383761	0.0287077	0.0218852	0.228271	0.0282078	0.0154583	0.182172	0.0276021	0.0142148	0.164936	0.02704	0.014209	0.153272	0.0266151	0.0146464	0.149736	0.026582	0.0154404	0.168166	0.026542	0.0165264	0.177442	0.0237781	0.0171054	0.25048	0.0144347	0.0182395	0.212839
10.3571	0.418384	0.0227671	0.0675291	0.406464	0.0207212	0.0685334	0.440882	0.0206818	0.0671291	0.52515	0.0211765	0.0673275	0.59725	0.0209025	0.0699892	0.66842	0.0223417	0.0645928	0.659373	0.0247943	0.0510648	0.655002	0.0238824	0.0512862	0.712507	0.0258117	0.047484	0.744387	0.0261108	0.0463554	0.819882	0.0262097	0.0457296	0.814939	0.0231017	0.0407833	0.358491	0.0201363	0.0215496	0.217061	0.0188213	0.0154858	0.134154	0.0165227	0.015312	0.180725	0.00841519	0.014572	0.227386
10.9453	0.366585	0.0163593	0.0615978	0.345187	0.0147254	0.0629046	0.395448	0.0147033	0.0694274	0.444924	0.0148135	0.0725645	0.455679	0.0146035	0.0732307	0.470818	0.0153526	0.0698208	0.545976	0.0162844	0.0751309	0.552531	0.0157005	0.0767817	0.642243	0.0167111	0.0814793	0.728773	0.0168436	0.0808965	0.689896	0.0165564	0.0745382	0.664646	0.0169156	0.0687428	0.686589	0.0171732	0.0601763	0.653025	0.0172541	0.0544808	0.214234	0.0107039	0.0176731	0.0960182	0.00494264	0.0120924	0.190693
11.6038	0.322259	0.0107812	0.0474519	0.295419	0.0102405	0.0479802	0.336795	0.00991294	0.0620983	0.370006	0.00964543	0.0697753	0.362002	0.0094754	0.0692932	0.402501	0.010396	0.0698257	0.431991	0.0109536	0.0730854	0.427258	0.0105071	0.0730954	0.405825	0.0106919	0.0717843	0.459418	0.0111297	0.0764384	0.472656	0.0110108	0.0766852	0.47982	0.0105468	0.0775025	0.537202	0.0108987	0.0814144	0.662291	0.0111482	0.0893358	0.710441	0.011815	0.0647788	0.349776	0.00296568	0.0269713	0.122905
12.3458	0.406965	0.00696759	0.0218479	0.28815	0.00641897	0.0234098	0.299506	0.00709109	0.0405543	0.323599	0.00712982	0.0553148	0.36021	0.00714595	0.0569681	0.29523	0.00639441	0.0586139	0.32873	0.00692433	0.06071	0.317726	0.0066444	0.0593656	0.367914	0.00699496	0.0670458	0.354269	0.00667989	0.0670377	0.42211	0.00780545	0.0699436	0.353592	0.00666362	0.0673297	0.37404	0.00653089	0.072323	0.432292	0.00695743	0.0758192	0.638802	0.00628662	0.0961076	0.691814	0.0047516	0.0825591	0.288019
13.1885	0.546206	0.00361752	0.00784002	0.570095	0.00400274	0.00945438	0.286213	0.00398252	0.0152331	0.164141	0.00353561	0.0152884	0.17701	0.00373457	0.0159162	0.230682	0.00488286	0.0237031	0.238729	0.00428377	0.0285963	0.23964	0.00407817	0.0270379	0.197802	0.00396504	0.0284489	0.271314	0.00465587	0.0380565	0.284309	0.00547701	0.0422919	0.259861	0.00463043	0.0453133	0.297969	0.00433041	0.0507868	0.280222	0.00406681	0.0515084	0.337373	0.00354396	0.0602812	0.530541	0.00262956	0.0788893	0.485067
14.1538	0.321211	0.00239749	0.00571251	0.400788	0.00249415	0.00511886	0.522946	0.00283649	0.00564315	0.37388	0.00309308	0.00437023	0.314039	0.00227799	0.00385538	0.269969	0.00231814	0.0082453	0.24465	0.00352082	0.00876771	0.259873	0.0040464	0.00998294	0.187929	0.00255405	0.00797515	0.231733	0.0039058	0.010276	0.139542	0.00236557	0.00645405	0.14105	0.00295793	0.00658139	0.134546	0.00212911	0.00979036	0.263414	0.0045329	0.0177814	0.183762	0.00251121	0.0207337	0.326695	0.00195908	0.0581475	0.65204
15.2708	0.20438	0.000584158	0.00118224	0.172877	0.000606473	0.00115725	0.304776	0.00131555	0.00324067	0.385694	0.00101638	0.00134979	0.417061	0.00196539	0.00241328	0.407977	0.000985304	0.00155712	0.445549	0.00152342	0.00261134	0.462337	0.00217064	0.00384299	0.422723	0.00198346	0.00294392	0.411141	0.0019518	0.0033899	0.370364	0.00143506	0.00218469	0.34968	0.00360063	0.00497686	0.221581	0.000846155	0.00137182	0.257391	0.00227107	0.00416026	0.192451	0.00291425	0.00540728	0.11861	0.00149601	0.00375671	0.207032
16.5783	0.183482	0.000187563	0.000512813	0.20622	0.000206623	0.00387505	0.191737	0.000221865	0.000968686	0.180267	0.000529376	0.0040807	0.178309	0.000461449	0.00334559	0.29464	0.00165455	0.0046317	0.263944	0.000353504	0.0010039	0.263571	0.000335384	0.000876833	0.318491	0.000984652	0.00283242	0.313958	0.00040253	0.00106508	0.356835	0.000816016	0.00389461	0.372178	0.000911368	0.00294595	0.403392	0.00154122	0.00285614	0.378284	0.000560136	0.00110561	0.358781	0.0021187	0.00435397	0.176863	0.00146533	0.00295595	0.15327
18.1296	0.258917	7.92449e-05	0.000108432	0.23351	7.73357e-05	0.000109737	0.186085	7.82334e-05	0.000188253	0.154295	8.21008e-05	0.000546458	0.163399	8.3179e-05	0.000874769	0.197607	9.62118e-05	0.000866052	0.151001	0.000117299	0.00158038	0.160296	0.000136684	0.00237094	0.1738	0.000140897	0.00251135	0.221996	0.000213873	0.00917328	0.166236	0.000113322	0.000991298	0.184731	0.00020101	0.00181049	0.17665	0.000199614	0.0016033	0.197919	0.000793767	0.00613632	0.331737	0.00101649	0.00327253	0.351702	0.000493181	0.00149784	0.174949
20	0.0175173	5.10527e-05	7.28153e-05	0.0145447	5.02099e-05	7.28016e-05	0.0100374	5.04062e-05	7.70437e-05	0.00904193	5.06505e-05	8.18308e-05	0.00849086	5.03823e-05	8.20884e-05	0.00872224	5.11457e-05	8.53164e-05	0.0104702	5.21652e-05	9.04306e-05	0.00920828	5.15961e-05	8.99289e-05	0.00921865	5.1511e-05	9.3471e-05	0.00895939	5.14321e-05	9.72727e-05	0.00895234	5.12553e-05	0.000101723	0.00898788	5.12652e-05	0.000102513	0.00868171	5.1488e-05	0.000107521	0.00911334	5.14781e-05	0.000109571	0.009802	5.26088e-05	0.000106947	0.0137704	4.76571e-05	0.000109458	0.0129288
[truncated: 68 more columns]

## Sheet: T_Δv_M_Fig3
T (K)	Δv (%)	M (μB, Bohr magneton)
300	-2.54947	3.86918
300	2.33384	3.85796
300	7.21715	3.84504
300	12.1005	3.83229
300	16.9838	3.81071
300	17.9604	3.80618
300	18.9371	3.80174
300	19.9137	3.79734
300	20.8904	3.79232
300	21.8671	3.79298
300	22.8437	3.78822
300	23.8204	3.78282
300	24.7971	3.77671
300	25.7737	3.76932
300	26.7504	3.7632
300	31.6337	3.61549
300	36.517	3.14146
300	41.4003	2.42494
300	46.2836	1.80107
300	51.1669	1.53537
500	-2.54947	3.86945
500	2.33384	3.85822
500	7.21715	3.84492
500	12.1005	3.83249
500	16.9838	3.81072
500	17.9604	3.80595
500	18.9371	3.80166
500	19.9137	3.79725
500	20.8904	3.79223
500	21.8671	3.78806
500	22.8437	3.78144
500	23.8204	3.77819
500	24.7971	3.7726
500	25.7737	3.76656
500	26.7504	3.75983
500	31.6337	3.57399
500	36.517	3.2249
500	41.4003	2.47702
500	46.2836	1.81767
500	51.1669	1.54446
1000	-2.54947	3.8693
1000	2.33384	3.858
1000	7.21715	3.84484
1000	12.1005	3.83237
1000	16.9838	3.81041
1000	17.9604	3.80505
1000	18.9371	3.80151
1000	19.9137	3.79688
1000	20.8904	3.79163
1000	21.8671	3.78708
1000	22.8437	3.78092
1000	23.8204	3.7747
1000	24.7971	3.76634
1000	25.7737	3.7517
1000	26.7504	3.74045
1000	31.6337	3.53421
1000	36.517	3.11733
1000	41.4003	2.48161
1000	46.2836	1.85756
1000	51.1669	1.56291
1500	-2.54947	3.86929
1500	2.33384	3.85809
1500	7.21715	3.84492
1500	12.1005	3.83245
1500	16.9838	3.80969
1500	17.9604	3.80415
1500	18.9371	3.79884
1500	19.9137	3.79604
1500	20.8904	3.78807
1500	21.8671	3.78565
1500	22.8437	3.77804
1500	23.8204	3.76975
1500	24.7971	3.75222
1500	25.7737	3.73808
1500	26.7504	3.72471
1500	31.6337	3.51022
1500	36.517	3.1059
1500	41.4003	2.53674
1500	46.2836	1.92177
1500	51.1669	1.59505
2000	-2.54947	3.86948
2000	2.33384	3.85787
2000	7.21715	3.84458
2000	12.1005	3.83159
2000	16.9838	3.80717
2000	17.9604	3.7995
2000	18.9371	3.79602
2000	19.9137	3.78896
2000	20.8904	3.78186
2000	21.8671	3.77423
2000	22.8437	3.76527
2000	23.8204	3.75417
2000	24.7971	3.73403
2000	25.7737	3.71548
2000	26.7504	3.69281
2000	31.6337	3.45728
2000	36.517	3.08726
2000	41.4003	2.54386
2000	46.2836	1.9609
2000	51.1669	1.62716
2500	2.33384	3.85399
2500	7.21715	3.84205
2500	12.1005	3.82768
2500	16.9838	3.79785
2500	17.9604	3.79078
2500	18.9371	3.78394
2500	19.9137	3.77529
2500	20.8904	3.76638
2500	21.8671	3.75422
2500	22.8437	3.73667
2500	23.8204	3.71905
2500	24.7971	3.69879
2500	25.7737	3.67361
2500	26.7504	3.64812
2500	31.6337	3.41567
2500	36.517	3.0276
2500	41.4003	2.52036
2500	46.2836	1.98885
2500	51.1669	1.64971
3000	2.33384	3.84544
3000	7.21715	3.83458
3000	12.1005	3.81588
3000	16.9838	3.77799
3000	17.9604	3.76961
3000	18.9371	3.75897
3000	19.9137	3.74823
3000	20.8904	3.73461
3000	21.8671	3.7186
3000	22.8437	3.69849
3000	23.8204	3.67743
3000	24.7971	3.65232
3000	25.7737	3.6269
3000	26.7504	3.5959
3000	31.6337	3.35708
3000	36.517	2.98348
3000	41.4003	2.50856
3000	46.2836	2.02108
3000	51.1669	1.68026
3500	2.33384	3.83583
3500	7.21715	3.81513
3500	12.1005	3.79241
3500	16.9838	3.74424
3500	17.9604	3.73175
3500	18.9371	3.71845
3500	19.9137	3.70408
3500	20.8904	3.68661
3500	21.8671	3.67179
3500	22.8437	3.64607
3500	23.8204	3.62137
3500	24.7971	3.59316
3500	25.7737	3.56357
3500	26.7504	3.53639
3500	31.6337	3.29377
3500	36.517	2.94708
3500	41.4003	2.509
3500	46.2836	2.05068
3500	51.1669	1.71673
4000	2.33384	3.80834
4000	7.21715	3.78403
4000	12.1005	3.75436
4000	16.9838	3.69219
4000	17.9604	3.67807
4000	18.9371	3.66252
4000	19.9137	3.64504
4000	20.8904	3.62562
4000	21.8671	3.60804
4000	22.8437	3.57951
4000	23.8204	3.55302
4000	24.7971	3.52326
4000	25.7737	3.49185
4000	26.7504	3.46403
4000	31.6337	3.22433
4000	36.517	2.89604
4000	41.4003	2.49255
4000	46.2836	2.07158
4000	51.1669	1.74454

## Sheet: T_Δv_Neg_Nt2g_Fig3
T (K)	Δv (%)	eg orbital occupation	t2g orbital occupation
300	-2.54947	2.0775	3.894
300	2.33384	2.07284	3.87868
300	7.21715	2.07217	3.86668
300	12.1005	2.08909	3.85464
300	16.9838	2.10761	3.83551
300	17.9604	2.1013	3.83234
300	18.9371	2.11435	3.82755
300	19.9137	2.12375	3.82605
300	20.8904	2.11737	3.82236
300	21.8671	2.11706	3.80687
300	22.8437	2.12417	3.79854
300	23.8204	2.12729	3.79259
300	24.7971	2.12963	3.78742
300	25.7737	2.13152	3.78372
300	26.7504	2.13097	3.78005
300	31.6337	2.07857	3.81857
300	36.517	1.77382	4.14242
300	41.4003	1.45794	4.49922
300	46.2836	1.24964	4.74724
300	51.1669	1.14588	4.88369
500	-2.54947	2.07865	3.89332
500	2.33384	2.08194	3.87886
500	7.21715	2.08213	3.86726
500	12.1005	2.09078	3.85507
500	16.9838	2.10689	3.83548
500	17.9604	2.1052	3.83136
500	18.9371	2.11474	3.82745
500	19.9137	2.11769	3.8241
500	20.8904	2.11658	3.82009
500	21.8671	2.10669	3.81785
500	22.8437	2.10795	3.81085
500	23.8204	2.11349	3.8009
500	24.7971	2.11872	3.79293
500	25.7737	2.12155	3.78764
500	26.7504	2.12223	3.78321
500	31.6337	2.07286	3.82602
500	36.517	1.75899	4.15926
500	41.4003	1.46488	4.49294
500	46.2836	1.256	4.74098
500	51.1669	1.15439	4.87509
1000	-2.54947	2.08007	3.89276
1000	2.33384	2.08784	3.87924
1000	7.21715	2.09313	3.86589
1000	12.1005	2.09705	3.85417
1000	16.9838	2.1069	3.83553
1000	17.9604	2.1094	3.83065
1000	18.9371	2.1093	3.82913
1000	19.9137	2.11238	3.82276
1000	20.8904	2.11155	3.82055
1000	21.8671	2.11221	3.81577
1000	22.8437	2.11043	3.81242
1000	23.8204	2.1108	3.8082
1000	24.7971	2.10982	3.80507
1000	25.7737	2.10949	3.803
1000	26.7504	2.10392	3.80599
1000	31.6337	2.00309	3.9035
1000	36.517	1.74055	4.1817
1000	41.4003	1.48093	4.47763
1000	46.2836	1.26965	4.72703
1000	51.1669	1.17103	4.86191
1500	-2.54947	2.08533	3.88882
1500	2.33384	2.09246	3.87659
1500	7.21715	2.09626	3.86526
1500	12.1005	2.09976	3.85387
1500	16.9838	2.10544	3.83592
1500	17.9604	2.11206	3.8316
1500	18.9371	2.11126	3.82808
1500	19.9137	2.10862	3.82511
1500	20.8904	2.1096	3.82277
1500	21.8671	2.1075	3.81976
1500	22.8437	2.10901	3.81501
1500	23.8204	2.1028	3.81809
1500	24.7971	2.10198	3.81631
1500	25.7737	2.09885	3.81766
1500	26.7504	2.08015	3.83435
1500	31.6337	1.95934	3.95395
1500	36.517	1.73564	4.19046
1500	41.4003	1.497	4.46217
1500	46.2836	1.29406	4.70186
1500	51.1669	1.19425	4.84022
2000	-2.54947	2.09424	3.87966
2000	2.33384	2.09707	3.87137
2000	7.21715	2.0991	3.86148
2000	12.1005	2.10127	3.85177
2000	16.9838	2.10551	3.83819
2000	17.9604	2.1101	3.83477
2000	18.9371	2.10883	3.8314
2000	19.9137	2.10564	3.82904
2000	20.8904	2.10684	3.82496
2000	21.8671	2.10308	3.82463
2000	22.8437	2.10079	3.82425
2000	23.8204	2.09623	3.82601
2000	24.7971	2.08817	3.83183
2000	25.7737	2.07944	3.83923
2000	26.7504	2.06413	3.85273
2000	31.6337	1.93938	3.97558
2000	36.517	1.7415	4.18754
2000	41.4003	1.51748	4.44231
2000	46.2836	1.31954	4.6759
2000	51.1669	1.21619	4.81888
2500	2.33384	2.11028	3.85759
2500	7.21715	2.10929	3.85205
2500	12.1005	2.10439	3.84937
2500	16.9838	2.10176	3.83927
2500	17.9604	2.10313	3.83577
2500	18.9371	2.10108	3.83503
2500	19.9137	2.09796	3.8352
2500	20.8904	2.09503	3.83546
2500	21.8671	2.09172	3.83742
2500	22.8437	2.08736	3.83886
2500	23.8204	2.08046	3.84312
2500	24.7971	2.06731	3.85397
2500	25.7737	2.05882	3.86143
2500	26.7504	2.04296	3.87583
2500	31.6337	1.91818	3.99881
2500	36.517	1.73222	4.19916
2500	41.4003	1.52277	4.43883
2500	46.2836	1.34281	4.6525
2500	51.1669	1.23563	4.79975
3000	2.33384	2.11992	3.84646
3000	7.21715	2.11344	3.84751
3000	12.1005	2.10912	3.84463
3000	16.9838	2.10053	3.84064
3000	17.9604	2.0968	3.84153
3000	18.9371	2.093	3.84319
3000	19.9137	2.08976	3.84418
3000	20.8904	2.08409	3.84789
3000	21.8671	2.07857	3.85133
3000	22.8437	2.06577	3.86129
3000	23.8204	2.05845	3.86617
3000	24.7971	2.04695	3.87602
3000	25.7737	2.03467	3.88777
3000	26.7504	2.02187	3.89875
3000	31.6337	1.90102	4.01886
3000	36.517	1.73176	4.20224
3000	41.4003	1.53937	4.423
3000	46.2836	1.36816	4.62679
3000	51.1669	1.26002	4.77494
3500	2.33384	2.13005	3.83934
3500	7.21715	2.1224	3.83928
3500	12.1005	2.11176	3.84228
3500	16.9838	2.09292	3.84839
3500	17.9604	2.08626	3.85313
3500	18.9371	2.08156	3.85576
3500	19.9137	2.07695	3.85803
3500	20.8904	2.06847	3.86408
3500	21.8671	2.06144	3.86973
3500	22.8437	2.0512	3.87765
3500	23.8204	2.03813	3.88819
3500	24.7971	2.0259	3.89913
3500	25.7737	2.0111	3.91328
3500	26.7504	1.99894	3.92441
3500	31.6337	1.8866	4.03639
3500	36.517	1.73413	4.20224
3500	41.4003	1.56161	4.40105
3500	46.2836	1.3978	4.59623
3500	51.1669	1.28638	4.74771
4000	2.33384	2.14071	3.82835
4000	7.21715	2.12275	3.83932
4000	12.1005	2.11102	3.84334
4000	16.9838	2.08331	3.85925
4000	17.9604	2.07592	3.86455
4000	18.9371	2.06859	3.86991
4000	19.9137	2.06129	3.87491
4000	20.8904	2.05251	3.88187
4000	21.8671	2.04434	3.88821
4000	22.8437	2.0325	3.89809
4000	23.8204	2.02211	3.90692
4000	24.7971	2.00951	3.91772
4000	25.7737	1.99519	3.93246
4000	26.7504	1.97926	3.94694
4000	31.6337	1.87321	4.05271
4000	36.517	1.73416	4.20471
4000	41.4003	1.57505	4.38861
4000	46.2836	1.42401	4.56939
4000	51.1669	1.31264	4.72051

## Sheet: P_T_σ_Fig4
P (GPa)	T (K)	Conductivity σ (S/m)
24.2547	4000	11589.9
22.7857	3750	9550.48
21.3201	3500	7943.52
19.858	3250	6049.08
18.3993	3000	4850.91
15.4921	2500	2149.25
12.5991	2000	1176.17
9.72173	1500	101.16
6.86506	1000	3.27668
4.05454	500	5.8436e-05
2.97988	300	2.72276e-11
33.8748	4000	17131.2
32.3655	3750	13154.8
30.8589	3500	10881
29.3551	3250	9051.83
27.854	3000	7596.4
24.8602	2500	4533.71
21.8785	2000	1704.77
18.9109	1500	531.364
15.9634	1000	31.5423
13.0665	500	0.00835291
11.965	300	1.42046e-07
45.823	4000	19776
44.2734	3750	16697.4
42.7258	3500	13202.6
41.18	3250	10925.5
39.6363	3000	8704.67
36.5553	2500	5628.08
33.484	2000	3387.46
30.4249	1500	954.116
27.3857	1000	153.883
24.4024	500	0.309341
23.2755	300	7.84811e-05
60.7648	4000	20344.7
59.1749	3750	18296.4
57.586	3500	16206.1
55.9982	3250	14511.5
54.4117	3000	13022.5
52.8265	2750	11523.4
51.2429	2500	10295.7
49.661	2250	8771.66
48.0813	2000	7426.45
46.5041	1750	5194.73
44.9301	1500	3318.55
43.3608	1250	2014.39
41.7985	1000	876.271
40.2492	750	222.325
38.7297	500	14.3116
38.1416	400	1.82899
37.5796	300	0.0593043
64.1864	4000	22476.1
62.5884	3750	20180.7
60.9912	3500	18045.2
59.395	3250	16296.9
57.7999	3000	14675.4
56.206	2750	13476.5
54.6135	2500	12039.8
53.0226	2250	10886.7
51.4337	2000	9492.99
49.8473	1750	6850.99
48.264	1500	4453.9
46.6854	1250	2700.49
45.1139	1000	1438.6
43.5557	750	436.923
42.0282	500	40.3028
41.4375	400	6.74579
40.8738	300	0.342922
67.7713	4000	24844.2
66.1651	3750	22443.6
64.5597	3500	20207.9
62.955	3250	18754.7
61.3513	3000	17464.2
59.7486	2750	16245.5
58.1471	2500	15086.8
56.5472	2250	13581.5
54.9492	2000	10439
53.3535	1750	8193.9
51.761	1500	6103.1
50.1731	1250	4101.87
48.5924	1000	2096.58
47.0253	750	714.567
45.4898	500	83.0059
44.8965	400	16.5161
44.3312	300	1.12006
71.5285	4000	26759.4
69.9142	3750	24808.8
68.3004	3500	23221.9
66.6873	3250	21765.5
65.0749	3000	20574.4
63.4634	2750	19198.2
61.853	2500	18110.9
60.2441	2250	16684.6
58.6369	2000	13764.5
57.032	1750	11069.7
55.4301	1500	8130.83
53.8329	1250	5852.63
52.243	1000	3474.89
50.6669	750	1413.78
49.1235	500	234.026
48.5278	400	60.7331
47.9609	300	6.41252
75.4678	4000	28786.2
73.8453	3750	27795.4
72.2232	3500	26703.7
70.6015	3250	25707.3
68.9804	3000	24468.5
67.3601	2750	23206.6
65.7408	2500	21814.8
64.1228	2250	19806.7
62.5064	2000	17524.3
60.8922	1750	15788.4
59.281	1500	12003.4
57.6744	1250	8996.74
56.0753	1000	6694.24
54.4904	750	3900.04
52.9392	500	1425.59
52.341	400	1363.3
52.0517	350	1296.97
51.7726	300	1331.16
79.5996	4000	31277.6
77.9689	3750	30645
76.3383	3500	29965
74.7081	3250	29199.3
73.0783	3000	28256.5
71.4492	2750	27056.7
69.8209	2500	25402
68.1937	2250	23111.2
66.5681	2000	19964.7
64.9446	1750	18024.9
63.3241	1500	16697.1
61.7081	1250	14857
60.0998	1000	12101.4
58.5061	750	9661.65
56.947	500	5688.24
56.6441	450	5885.13
56.3465	400	6550.34
56.0563	350	7744.37
55.9149	325	9549.87
55.7766	300	664995
83.9349	4000	38122.1
82.296	3750	37027.6
80.657	3500	36408.3
79.0181	3250	36023.2
77.3795	3000	35620.2
75.7415	2750	35067.3
74.1041	2500	33662.5
72.4678	2250	32346.5
70.833	2000	30169.3
69.2001	1750	23534.9
67.5703	1500	19709.1
65.9449	1250	16900.4
64.3274	1000	16756.7
62.7248	750	21935.2
61.158	500	140115
60.8539	450	308470
60.5552	400	574171
60.2642	350	1.03292e+06
59.984	300	1.22663e+06
88.4857	4000	51517.7
86.8384	3750	48354.1
85.1908	3500	44986.1
83.5433	3250	42468.1
81.8959	3000	40565.7
80.2489	2750	39252.4
78.6025	2500	37513.5
76.957	2250	35983.3
75.3128	2000	33626.7
73.6706	1750	27773.1
72.0313	1500	24022.4
70.3966	1250	24227.3
68.7698	1000	30530.7
67.1584	750	89219
65.584	500	436178
65.2786	450	755785
64.9789	400	993141
64.4065	300	1.34329e+06
93.2646	4000	61337.8
91.6088	3750	56906.8
89.9526	3500	54029.5
88.2963	3250	51441.9
86.64	3000	48704.4
84.984	2750	46656.6
83.3284	2500	44270.8
81.6737	2250	41042.9
80.0202	2000	37263.8
78.3685	1750	32912.6
76.7198	1500	33490.8
75.0757	1250	41726
73.4396	1000	74437.3
71.8194	750	124238
70.2374	500	763642
69.6301	400	1.22467e+06
69.0566	300	1.3805e+06
98.2851	4000	78008.2
96.6207	3750	72357.2
94.9559	3500	67610
93.2907	3250	63617.9
91.6254	3000	59593.9
89.9603	2750	54801.9
88.2955	2500	49143.5
86.6314	2250	42531
84.9685	2000	38895.5
83.3074	1750	42048.8
81.6491	1500	52727
79.9956	1250	73247.9
78.3502	1000	102752
76.7212	750	380067
75.1316	500	1.19426e+06
74.5222	400	1.34946e+06
73.9477	300	1.41932e+06
103.562	4000	85213.7
101.889	3750	83512.1
100.215	3500	81713.2
98.5409	3250	79694
96.8665	3000	76541.8
95.1921	2750	70953.8
93.518	2500	61360.8
91.8445	2250	46550.5
90.1721	2000	43255.9
88.5014	1750	55685.2
86.8336	1500	73713.2
85.1706	1250	117915
83.5159	1000	305465
81.8781	750	791749
80.2811	500	1.2261e+06
79.0942	300	1.3925e+06
134.375	4000	282348
132.655	3750	256295
130.934	3500	229641
129.212	3250	213026
127.489	3000	205567
125.766	2750	201886
124.043	2500	177359
122.321	2250	215265
120.599	2000	300532
118.879	1750	365279
117.162	1500	460419
115.45	1250	608599
113.748	1000	846632
112.066	750	1.12284e+06
110.432	500	1.46909e+06
109.233	300	1.82497e+06
174.489	4000	739288
172.712	3750	708145
170.934	3500	686405
169.155	3250	660499
167.375	3000	634928
165.596	2750	589092
163.817	2500	601412
162.038	2250	634928
160.261	2000	709174
158.485	1750	794816
156.714	1500	889512
154.948	1250	999020
153.195	1000	1.13381e+06
151.466	750	1.34887e+06
149.796	500	1.62188e+06
148.588	300	1.91802e+06
227.468	4000	1.70113e+06
225.61	3750	1.72245e+06
223.752	3500	1.743e+06
221.895	3250	1.77464e+06
220.04	3000	1.80913e+06
218.186	2750	1.85104e+06
216.333	2500	1.89822e+06
214.483	2250	1.99606e+06
212.635	2000	2.10168e+06
210.79	1750	2.17838e+06
208.951	1500	2.27159e+06
207.121	1250	2.43213e+06
205.307	1000	2.62402e+06
203.522	750	2.8538e+06
201.811	500	3.18708e+06
200.596	300	3.68276e+06
298.614	4000	4.50748e+06
296.625	3750	4.58642e+06
294.641	3500	4.70156e+06
292.662	3250	4.79349e+06
290.688	3000	4.9029e+06
288.72	2750	5.00045e+06
286.756	2500	5.12553e+06
284.799	2250	5.20849e+06
282.847	2000	5.33328e+06
280.902	1750	5.51021e+06
278.967	1500	5.77407e+06
277.045	1250	6.61635e+06
275.144	1000	7.78686e+06
273.284	750	9.68099e+06
271.514	500	1.2787e+07
270.286	300	1.9695e+07
396.044	4000	8.49523e+06
393.818	3750	9.01024e+06
391.607	3500	9.72539e+06
389.411	3250	1.02871e+07
387.229	3000	1.1027e+07
385.06	2750	1.16423e+07
382.905	2500	1.22216e+07
380.763	2250	1.31332e+07
378.635	2000	1.40869e+07
376.521	1750	1.53097e+07
374.424	1500	1.67159e+07
372.349	1250	1.96504e+07
370.306	1000	2.40903e+07
368.317	750	3.90928e+07
366.446	500	8.59491e+07
365.178	300	1.72544e+08

## Sheet: P_T_σ_critFan_Fig4
P (GPa)	T (K)	Conductivity σ (S/m)
45	500	72.1845
45	750	521.228
45	1000	1407.55
45	1250	2302.87
45	1500	3336.38
45	1750	4685.16
45	2000	5933.16
45	2250	6910.18
45	2500	7612.29
45	2750	8627.64
45	3000	9895.77
45	3250	11668.9
45	3500	13588
45	3750	16768.9
45	4000	19567.9
45	4250	22928.9
45	4500	27190.3
45	4750	32562.5
45	5000	39358.1
50	500	289.634
50	750	1198.92
50	1000	2475.12
50	1250	3998.9
50	1500	5143.92
50	1750	6900.25
50	2000	8483.43
50	2250	8946.93
50	2500	9620.5
50	2750	10277.6
50	3000	11342.6
50	3250	12809.6
50	3500	14519.9
50	3750	17277.7
50	4000	19931.7
50	4250	23056
50	4500	26757.8
50	4750	31161.3
50	5000	36537.1
55	500	2319.28
55	750	4219.32
55	1000	5313.06
55	1250	6547.86
55	1500	7826.01
55	1750	9272.08
55	2000	10473.9
55	2250	12250.4
55	2500	12311.8
55	2750	12707.9
55	3000	13282.3
55	3250	14197.6
55	3500	15589
55	3750	17818.3
55	4000	20121.4
55	4250	22818.2
55	4500	25978.6
55	4750	29697.1
55	5000	34101.2
60	500	18684.7
60	750	12049.1
60	1000	11863.8
60	1250	11644.9
60	1500	12635
60	1750	14372.4
60	2000	14889.8
60	2250	16436.7
60	2500	16461.1
60	2750	16416.4
60	3000	16286.6
60	3250	16668.1
60	3500	17468.2
60	3750	18718.9
60	4000	20314.8
60	4250	22585.2
60	4500	25243.5
60	4750	28346.9
60	5000	31974.5
65	500	341084
65	750	35783.7
65	1000	17985.2
65	1250	16397.4
65	1500	17768.9
65	1750	18080
65	2000	18946.1
65	2250	20436.3
65	2500	20996.5
65	2750	20601.4
65	3000	20501
65	3250	20292.7
65	3500	20521.4
65	3750	21652.6
65	4000	22973.1
65	4250	24278.1
65	4500	25452
65	4750	27114.2
65	5000	30097.5
70	500	735475
70	750	107732
70	1000	36147.5
70	1250	23326.4
70	1500	21845.5
70	1750	24195.5
70	2000	27430.9
70	2250	26282.4
70	2500	25665.5
70	2750	25554.2
70	3000	25312.8
70	3250	25011.2
70	3500	24612.3
70	3750	24867.1
70	4000	25945.7
70	4250	27554.2
70	4500	29163.8
70	4750	30637.5
70	5000	32018.6
75	500	1.17641e+06
75	750	220579
75	1000	81580.7
75	1250	41244.2
75	1500	29260.4
75	1750	29057.1
75	2000	33359.7
75	2250	34302.1
75	2500	34365.1
75	2750	33361.1
75	3000	31131.9
75	3250	29578.7
75	3500	28820.3
75	3750	28538.5
75	4000	28529.6
75	4250	29201.2
75	4500	30720.8
75	4750	32672.3
75	5000	35187.9

## Sheet: T_P_DOStotAtEF_σ_Geotherm_FigS2
T (K)	P (GPa)	Total DOS at Fermi energy (1/eV/f.u.)	Conductivity σ (S/m)
2000	41.02	0.00926155	4709.89
2250	82.05	0.109697	41152.2
2500	120.393	0.379062	144656
2750	126.934	0.405234	205852
3000	130.41	0.411071	216279
3250	133.204	0.418007	228498
3500	135.8	0.430365	249870
3750	161.1	0.538746	468641
4000	190.2	0.660988	888216
4250	222.208	0.802626	1.45082e+06
4500	256.177	0.945552	2.12278e+06
4750	292.2	1.16403	3.36152e+06
5000	330.236	1.20408	4.67941e+06

## Sheet: Σdata_Figs_S3andS5
ω=E-Ef (eV)	Re[Σeg] (eV) for (Δv,T)=(0.00,300K)	Im[Σeg] (eV) for (Δv,T)=(0.00,300K)	Re[Σt2g] (eV) for (Δv,T)=(0.00,300K)	Im[Σt2g] (eV) for (Δv,T)=(0.00,300K)	Re[Σeg] (eV) for (Δv,T)=(0.25,300K)	Im[Σeg] (eV) for (Δv,T)=(0.25,300K)	Re[Σt2g] (eV) for (Δv,T)=(0.25,300K)	Im[Σt2g] (eV) for (Δv,T)=(0.25,300K)	Re[Σeg] (eV) for (Δv,T)=(0.25,1000K)	Im[Σeg] (eV) for (Δv,T)=(0.25,1000K)	Re[Σt2g] (eV) for (Δv,T)=(0.25,1000K)	Im[Σt2g] (eV) for (Δv,T)=(0.25,1000K)	Re[Σeg] (eV) for (Δv,T)=(0.25,2000K)	Im[Σeg] (eV) for (Δv,T)=(0.25,2000K)	Re[Σt2g] (eV) for (Δv,T)=(0.25,2000K)	Im[Σt2g] (eV) for (Δv,T)=(0.25,2000K)
-20	-1.82185	-0.000881319	-1.30391	-0.000451373	-1.16118	-0.00048772	-0.624551	-0.000273176	-1.43196	-0.00180001	-0.540448	-0.000345623	-1.53847	-0.00527994	-0.524429	-0.000535082
-18.1296	-2.12723	-0.0137363	-1.53797	-0.00728501	-1.40778	-0.00794397	-0.834559	-0.00457912	-1.75284	-0.025077	-0.770386	-0.00573929	-1.94366	-0.0619847	-0.778674	-0.00823503
-16.5783	-2.472	-0.0599576	-1.80182	-0.0333666	-1.68366	-0.036108	-1.06509	-0.0214881	-2.11026	-0.098616	-1.02006	-0.0262498	-2.36884	-0.208568	-1.05515	-0.0363781
-15.2708	-2.84465	-0.172728	-2.09328	-0.101676	-1.98598	-0.109109	-1.31785	-0.0677602	-2.48167	-0.259057	-1.29028	-0.0803547	-2.77038	-0.478553	-1.35219	-0.107386
-14.1538	-3.20803	-0.370017	-2.39196	-0.23102	-2.29289	-0.245682	-1.58153	-0.159506	-2.81947	-0.513289	-1.56717	-0.1844	-3.08843	-0.847536	-1.65027	-0.238226
-13.1885	-3.52304	-0.641528	-2.66947	-0.423925	-2.57483	-0.447268	-1.83627	-0.303586	-3.08685	-0.835765	-1.82897	-0.343047	-3.29882	-1.26361	-1.92327	-0.429752
-12.3458	-3.76782	-0.957561	-2.90284	-0.666397	-2.8089	-0.697978	-2.06237	-0.494246	-3.27131	-1.18942	-2.05591	-0.54777	-3.40874	-1.68062	-2.15072	-0.667987
-11.6038	-3.94056	-1.28688	-3.08156	-0.936887	-2.98559	-0.975164	-2.24741	-0.717185	-3.37943	-1.54277	-2.23701	-0.782	-3.43882	-2.07103	-2.32387	-0.932298
-10.9453	-4.05137	-1.60696	-3.20647	-1.21507	-3.10679	-1.25816	-2.38763	-0.95644	-3.42615	-1.87669	-2.37055	-1.02891	-3.41074	-2.42234	-2.44407	-1.20404
-10.3571	-4.11401	-1.90509	-3.2849	-1.48645	-3.18062	-1.5326	-2.48581	-1.19824	-3.42701	-2.18216	-2.46083	-1.27507	-3.34252	-2.7321	-2.51835	-1.46959
-9.82842	-4.14174	-2.17529	-3.3264	-1.74229	-3.21698	-1.79024	-2.54798	-1.43349	-3.39516	-2.45651	-2.51496	-1.51159	-3.24711	-3.0015	-2.55572	-1.72094
-9.3506	-4.14577	-2.41776	-3.34002	-1.97928	-3.22511	-2.0276	-2.58107	-1.65621	-3.34071	-2.70045	-2.54047	-1.73381	-3.13427	-3.23398	-2.56465	-1.95445
-8.91666	-4.13336	-2.63366	-3.33294	-2.19594	-3.21255	-2.24379	-2.59177	-1.86418	-3.27119	-2.91646	-2.54397	-1.93943	-3.0106	-3.43302	-2.55225	-2.16874
-8.52077	-4.11049	-2.82523	-3.31138	-2.39313	-3.1853	-2.43969	-2.5854	-2.05626	-3.19164	-3.1075	-2.53119	-2.12813	-2.8812	-3.6024	-2.52434	-2.36434
-8.15814	-4.08148	-2.99524	-3.27953	-2.5724	-3.1477	-2.61683	-2.56664	-2.23306	-3.10549	-3.27602	-2.50651	-2.30075	-2.74934	-3.74552	-2.48521	-2.54235
-7.82473	-4.04921	-3.14641	-3.2405	-2.73498	-3.10301	-2.7769	-2.5387	-2.39541	-3.01557	-3.4244	-2.4732	-2.45814	-2.61731	-3.86523	-2.43822	-2.70418
-7.51712	-4.01566	-3.28134	-3.19727	-2.88331	-3.05368	-2.92175	-2.5043	-2.5444	-2.92395	-3.55501	-2.43402	-2.60193	-2.48685	-3.96367	-2.38591	-2.85166
-7.23241	-3.98166	-3.40185	-3.15061	-3.01857	-3.00137	-3.05305	-2.46552	-2.68139	-2.83188	-3.67002	-2.39058	-2.73327	-2.35993	-4.04293	-2.32984	-2.98613
-6.96813	-3.94866	-3.50963	-3.10252	-3.14242	-2.94736	-3.17234	-2.42378	-2.80762	-2.7398	-3.77075	-2.34455	-2.85344	-2.23805	-4.1057	-2.27157	-3.10917
-6.72215	-3.9172	-3.60651	-3.0534	-3.25631	-2.89251	-3.28098	-2.38023	-2.92434	-2.64901	-3.85835	-2.29699	-2.96383	-2.12113	-4.1536	-2.21174	-3.22186
-6.49261	-3.88729	-3.69378	-3.00386	-3.36117	-2.83751	-3.38039	-2.33551	-3.03259	-2.5605	-3.93463	-2.24845	-3.0654	-2.01064	-4.18837	-2.15137	-3.32538
-6.27791	-3.85918	-3.77219	-2.95468	-3.45823	-2.78209	-3.47111	-2.29022	-3.13317	-2.47368	-4.00064	-2.19962	-3.15906	-1.90633	-4.2115	-2.09083	-3.4208
-6.07665	-3.83369	-3.84275	-2.90552	-3.54831	-2.72767	-3.55409	-2.24497	-3.22701	-2.38951	-4.05703	-2.15094	-3.24571	-1.80928	-4.22436	-2.03042	-3.50897
-5.88758	-3.81014	-3.90667	-2.8572	-3.6322	-2.67368	-3.63032	-2.19992	-3.31489	-2.30814	-4.10491	-2.10263	-3.32605	-1.71953	-4.22883	-1.97027	-3.59043
-5.70964	-3.78904	-3.96417	-2.80888	-3.71055	-2.62063	-3.70025	-2.15527	-3.39738	-2.22944	-4.14481	-2.055	-3.40082	-1.63638	-4.22583	-1.911	-3.66601
-5.54185	-3.77011	-4.0161	-2.76147	-3.78352	-2.56856	-3.76463	-2.11129	-3.47516	-2.15435	-4.17749	-2.00796	-3.47046	-1.56062	-4.21631	-1.85215	-3.73621
-5.38336	-3.75399	-4.06281	-2.71471	-3.85198	-2.51721	-3.8238	-2.06772	-3.54861	-2.08215	-4.2037	-1.96195	-3.53555	-1.49174	-4.20152	-1.79427	-3.80138
-5.23342	-3.73986	-4.10548	-2.66857	-3.91624	-2.46707	-3.87805	-2.02499	-3.61805	-2.01398	-4.22396	-1.91664	-3.59651	-1.42984	-4.18245	-1.73727	-3.86208
-5.09133	-3.72778	-4.1438	-2.62302	-3.97664	-2.41811	-3.92803	-1.98302	-3.68395	-1.9488	-4.23922	-1.87234	-3.65361	-1.37411	-4.15986	-1.68124	-3.91866
-4.9565	-3.71796	-4.17828	-2.57795	-4.0334	-2.37004	-3.97406	-1.94205	-3.74674	-1.88706	-4.24935	-1.829	-3.70723	-1.3248	-4.13434	-1.62615	-3.97145
-4.82838	-3.70983	-4.20943	-2.53355	-4.08676	-2.32291	-4.01621	-1.90168	-3.80681	-1.82915	-4.25507	-1.78682	-3.7578	-1.28125	-4.10667	-1.57216	-4.0208
-4.70647	-3.70395	-4.23678	-2.48963	-4.13705	-2.27683	-4.05462	-1.86198	-3.86423	-1.77475	-4.25709	-1.74528	-3.80553	-1.24338	-4.07736	-1.51903	-4.06707
-4.59032	-3.70021	-4.26135	-2.44622	-4.18438	-2.23216	-4.08959	-1.82296	-3.91918	-1.72383	-4.25579	-1.70487	-3.85044	-1.21052	-4.04689	-1.46667	-4.11027
-4.47953	-3.69832	-4.28318	-2.4032	-4.22896	-2.18875	-4.12172	-1.78475	-3.9719	-1.67584	-4.25134	-1.66547	-3.89305	-1.18271	-4.01563	-1.41536	-4.15056
-4.37373	-3.69858	-4.30227	-2.3605	-4.27082	-2.14602	-4.15112	-1.74719	-4.0227	-1.63156	-4.24374	-1.62672	-3.9334	-1.15931	-3.98414	-1.36499	-4.18825
-4.27259	-3.70068	-4.3194	-2.31849	-4.31005	-2.10436	-4.17745	-1.71006	-4.07159	-1.59094	-4.23399	-1.58897	-3.97146	-1.13978	-3.95245	-1.31555	-4.22344
-4.1758	-3.70451	-4.33427	-2.27653	-4.34707	-2.06393	-4.20104	-1.67366	-4.11851	-1.55316	-4.22249	-1.55222	-4.00759	-1.12424	-3.9207	-1.26722	-4.25638
-4.08308	-3.70972	-4.34737	-2.23512	-4.38139	-2.02483	-4.22216	-1.63832	-4.16399	-1.51824	-4.20902	-1.51633	-4.04202	-1.11222	-3.88932	-1.21954	-4.28728
-3.99418	-3.71664	-4.35786	-2.19426	-4.4136	-1.98696	-4.24118	-1.60287	-4.20836	-1.48619	-4.1937	-1.48109	-4.07473	-1.10337	-3.85844	-1.17279	-4.31591
-3.90886	-3.72578	-4.36664	-2.15356	-4.44376	-1.94979	-4.25819	-1.56805	-4.25088	-1.45746	-4.17688	-1.44683	-4.10574	-1.09724	-3.82806	-1.12726	-4.34267
-3.8269	-3.73617	-4.37458	-2.11327	-4.47158	-1.91365	-4.27268	-1.53391	-4.29217	-1.43139	-4.15921	-1.41333	-4.13538	-1.09389	-3.79804	-1.08231	-4.36787
-3.7481	-3.74808	-4.38007	-2.07347	-4.49736	-1.87921	-4.28503	-1.5	-4.33232	-1.40796	-4.14059	-1.38048	-4.16359	-1.09362	-3.76907	-1.0381	-4.39112
-3.67229	-3.76147	-4.38488	-2.034	-4.52119	-1.84569	-4.29599	-1.46686	-4.3712	-1.38679	-4.12119	-1.34843	-4.19036	-1.09437	-3.7411	-0.994992	-4.41258
-3.59929	-3.77622	-4.38743	-1.99501	-4.54298	-1.81324	-4.30502	-1.43354	-4.40919	-1.36838	-4.1011	-1.31726	-4.21592	-1.09782	-3.71321	-0.95294	-4.4327
-3.52894	-3.79286	-4.38903	-1.95642	-4.56296	-1.78183	-4.31233	-1.40125	-4.44563	-1.35133	-4.0806	-1.28674	-4.24041	-1.10311	-3.68638	-0.911352	-4.45154
-3.4611	-3.81096	-4.38955	-1.91812	-4.58107	-1.75182	-4.31791	-1.36925	-4.48165	-1.33743	-4.05895	-1.25691	-4.26378	-1.11034	-3.66049	-0.870629	-4.46873
-3.39564	-3.83011	-4.38941	-1.8802	-4.59709	-1.72283	-4.32222	-1.33726	-4.51671	-1.32525	-4.03764	-1.22766	-4.28611	-1.11874	-3.63569	-0.830875	-4.48457
-3.33242	-3.85036	-4.38741	-1.84335	-4.61108	-1.69502	-4.32498	-1.30579	-4.55062	-1.3154	-4.01595	-1.19927	-4.30738	-1.12848	-3.61155	-0.791962	-4.49928
-3.27134	-3.87256	-4.38439	-1.80703	-4.62395	-1.66847	-4.32646	-1.27466	-4.58385	-1.30692	-3.99454	-1.17126	-4.32787	-1.13946	-3.58825	-0.753722	-4.51286
-3.21227	-3.89581	-4.38147	-1.77093	-4.6353	-1.64306	-4.3269	-1.24375	-4.6163	-1.30018	-3.97272	-1.14398	-4.34717	-1.15144	-3.56571	-0.716149	-4.52519
-3.15513	-3.91981	-4.37639	-1.7348	-4.64482	-1.61837	-4.32628	-1.21319	-4.64794	-1.29522	-3.95094	-1.1177	-4.36569	-1.1645	-3.54387	-0.679492	-4.53623
-3.09981	-3.94599	-4.37073	-1.69995	-4.65193	-1.59483	-4.32415	-1.18272	-4.67892	-1.2916	-3.92929	-1.09179	-4.3838	-1.17846	-3.52281	-0.644042	-4.54637
-3.04623	-3.97339	-4.36528	-1.6656	-4.65816	-1.57265	-4.32097	-1.15254	-4.70895	-1.28964	-3.90754	-1.06625	-4.40097	-1.19309	-3.50239	-0.608912	-4.55595
-2.99431	-4.00065	-4.35972	-1.63188	-4.66248	-1.55156	-4.31705	-1.12302	-4.73831	-1.28916	-3.88616	-1.04159	-4.41723	-1.20892	-3.4826	-0.574396	-4.56428
-2.94395	-4.0285	-4.3507	-1.5993	-4.66533	-1.53118	-4.31223	-1.09341	-4.76745	-1.28956	-3.86508	-1.01744	-4.43307	-1.22483	-3.46378	-0.540916	-4.57166
-2.89511	-4.05938	-4.3421	-1.56698	-4.66735	-1.51235	-4.3061	-1.06388	-4.79568	-1.2915	-3.84391	-0.993698	-4.44816	-1.24179	-3.44515	-0.507824	-4.57835
-2.84769	-4.09076	-4.3335	-1.5353	-4.66741	-1.49451	-4.29976	-1.03493	-4.82316	-1.29424	-3.82326	-0.970895	-4.46252	-1.25906	-3.42747	-0.475661	-4.58389
-2.80164	-4.1226	-4.32383	-1.50457	-4.66604	-1.47754	-4.29264	-1.00598	-4.85044	-1.2985	-3.80259	-0.948266	-4.47669	-1.27685	-3.41015	-0.444479	-4.58881
-2.75691	-4.15577	-4.31292	-1.47506	-4.66338	-1.4614	-4.28477	-0.977157	-4.87693	-1.30298	-3.78272	-0.926265	-4.48995	-1.29518	-3.39338	-0.413725	-4.59321
-2.71342	-4.19069	-4.30183	-1.4461	-4.66006	-1.44658	-4.27604	-0.948824	-4.90284	-1.30884	-3.76229	-0.904822	-4.50276	-1.31372	-3.37717	-0.383745	-4.59674
-2.67113	-4.22635	-4.29108	-1.41779	-4.6553	-1.43234	-4.26712	-0.920408	-4.92858	-1.31553	-3.74259	-0.884134	-4.51505	-1.33296	-3.3612	-0.35445	-4.59968
-2.62999	-4.2622	-4.27886	-1.39053	-4.64937	-1.41943	-4.25705	-0.892141	-4.95356	-1.32293	-3.72298	-0.863822	-4.52717	-1.35235	-3.34598	-0.325663	-4.6019
-2.58995	-4.29971	-4.2665	-1.36355	-4.64269	-1.40765	-4.24702	-0.863993	-4.97805	-1.33157	-3.70359	-0.843874	-4.53879	-1.37231	-3.33099	-0.298178	-4.60345
-2.55096	-4.33779	-4.25336	-1.33789	-4.63416	-1.39616	-4.2368	-0.836244	-5.00191	-1.34025	-3.68503	-0.824352	-4.54987	-1.39234	-3.31678	-0.270569	-4.60497
-2.51298	-4.37703	-4.24022	-1.31277	-4.62522	-1.38581	-4.22547	-0.808692	-5.02557	-1.35	-3.66596	-0.805645	-4.56046	-1.41254	-3.3028	-0.243934	-4.60532
-2.47597	-4.41646	-4.22589	-1.28938	-4.61461	-1.37634	-4.21408	-0.781047	-5.04883	-1.36043	-3.64767	-0.78725	-4.57107	-1.43282	-3.28913	-0.21796	-4.60537
-2.43989	-4.45761	-4.21036	-1.26596	-4.60446	-1.36797	-4.20217	-0.753757	-5.0714	-1.37109	-3.62957	-0.769157	-4.58123	-1.45356	-3.27552	-0.192785	-4.60497
-2.4047	-4.50073	-4.19595	-1.24379	-4.59208	-1.36009	-4.1904	-0.726607	-5.09375	-1.38309	-3.6113	-0.751311	-4.59089	-1.47448	-3.26247	-0.167877	-4.60427
-2.37037	-4.54319	-4.18091	-1.22237	-4.57962	-1.35311	-4.17786	-0.69992	-5.11569	-1.39499	-3.59434	-0.734711	-4.59992	-1.49576	-3.24962	-0.143776	-4.60284
-2.33688	-4.58679	-4.16496	-1.20227	-4.56583	-1.34686	-4.1653	-0.672818	-5.13779	-1.40743	-3.57682	-0.718023	-4.60957	-1.51693	-3.23738	-0.120265	-4.60115
-2.30417	-4.63156	-4.14879	-1.18283	-4.5521	-1.34164	-4.15228	-0.64586	-5.15893	-1.4205	-3.55981	-0.701662	-4.61842	-1.53833	-3.22504	-0.0974351	-4.59907
-2.27224	-4.67692	-4.13223	-1.16381	-4.53729	-1.33677	-4.13955	-0.619145	-5.17974	-1.43388	-3.54314	-0.685924	-4.62701	-1.55983	-3.21311	-0.0749914	-4.59676
-2.24104	-4.72313	-4.11456	-1.14632	-4.52127	-1.33268	-4.126	-0.592988	-5.20025	-1.44764	-3.52659	-0.670338	-4.6355	-1.58152	-3.20127	-0.0530365	-4.59392
-2.21055	-4.77133	-4.09764	-1.12963	-4.5054	-1.32947	-4.11243	-0.566233	-5.22106	-1.46178	-3.51027	-0.655571	-4.64339	-1.60325	-3.18972	-0.0318306	-4.59066
-2.18075	-4.81881	-4.07982	-1.11359	-4.48868	-1.32685	-4.09876	-0.539737	-5.24073	-1.47644	-3.49406	-0.641247	-4.65155	-1.62538	-3.17813	-0.011034	-4.58716
-2.15161	-4.86822	-4.06218	-1.09876	-4.47123	-1.3252	-4.0847	-0.513502	-5.26029	-1.49134	-3.47825	-0.627056	-4.65962	-1.64756	-3.1672	0.00890184	-4.58324
-2.12311	-4.91689	-4.04326	-1.08472	-4.4537	-1.32419	-4.071	-0.487526	-5.27955	-1.50687	-3.46238	-0.613292	-4.66738	-1.66956	-3.15633	0.028501	-4.57935
-2.09522	-4.96801	-4.02386	-1.07141	-4.43562	-1.3235	-4.05717	-0.461461	-5.29875	-1.52271	-3.4473	-0.599669	-4.67507	-1.69185	-3.14534	0.0475915	-4.5751
-2.06793	-5.01968	-4.00451	-1.05881	-4.41706	-1.32364	-4.04291	-0.43567	-5.31749	-1.53827	-3.43252	-0.586779	-4.6823	-1.71404	-3.13486	0.0663953	-4.57058
-2.04122	-5.07218	-3.98469	-1.0471	-4.39782	-1.32448	-4.02893	-0.409611	-5.33625	-1.55417	-3.41724	-0.573968	-4.68987	-1.73638	-3.12396	0.0843956	-4.56559
-2.01506	-5.1259	-3.96517	-1.03691	-4.37814	-1.32556	-4.015	-0.383929	-5.35427	-1.57064	-3.40225	-0.561658	-4.69693	-1.75914	-3.11335	0.102032	-4.56057
-1.98943	-5.17917	-3.94483	-1.02661	-4.35911	-1.32735	-4.00065	-0.358214	-5.37242	-1.58744	-3.38758	-0.549776	-4.70416	-1.78181	-3.10318	0.118982	-4.55523
-1.96433	-5.23421	-3.92337	-1.01794	-4.33833	-1.32955	-3.98659	-0.332688	-5.39006	-1.60424	-3.37324	-0.537943	-4.71142	-1.80458	-3.09278	0.135571	-4.54994
-1.93972	-5.29139	-3.90324	-1.00946	-4.31882	-1.33225	-3.97209	-0.30741	-5.40768	-1.6216	-3.3586	-0.526422	-4.71831	-1.8275	-3.08272	0.15192	-4.54434
-1.91561	-5.34636	-3.88248	-1.0019	-4.29779	-1.33602	-3.95752	-0.28181	-5.42531	-1.63909	-3.34488	-0.515466	-4.7251	-1.85049	-3.07265	0.167461	-4.53839
-1.89196	-5.40351	-3.86017	-0.995329	-4.27706	-1.33975	-3.94382	-0.256546	-5.44229	-1.65641	-3.33101	-0.504736	-4.73207	-1.8734	-3.06288	0.182952	-4.53246
-1.86877	-5.46188	-3.83809	-0.989535	-4.25609	-1.34394	-3.92917	-0.231234	-5.45949	-1.67408	-3.31698	-0.494185	-4.73886	-1.89644	-3.05271	0.197246	-4.52605
-1.84602	-5.52004	-3.81497	-0.984244	-4.23514	-1.34892	-3.9148	-0.205839	-5.47631	-1.69205	-3.30325	-0.484379	-4.74549	-1.91981	-3.04289	0.211762	-4.52018
-1.8237	-5.58108	-3.79153	-0.979906	-4.21365	-1.35424	-3.90064	-0.180537	-5.49282	-1.71013	-3.28965	-0.474337	-4.7527	-1.94311	-3.0333	0.225395	-4.51372
-1.8018	-5.64206	-3.76832	-0.976247	-4.19247	-1.35999	-3.88637	-0.155664	-5.50914	-1.72856	-3.27598	-0.464917	-4.75921	-1.96631	-3.02366	0.239229	-4.50766
-1.78029	-5.70482	-3.74525	-0.97291	-4.17106	-1.36606	-3.87225	-0.1304	-5.52584	-1.74729	-3.26276	-0.455643	-4.76635	-1.98964	-3.01383	0.252622	-4.50086
-1.75918	-5.76666	-3.72195	-0.970974	-4.14906	-1.37259	-3.85791	-0.104991	-5.54189	-1.76577	-3.24996	-0.44623	-4.77326	-2.01317	-3.00415	0.265271	-4.49391
-1.73845	-5.83005	-3.69727	-0.968781	-4.12826	-1.3796	-3.84375	-0.0799477	-5.5576	-1.78429	-3.2366	-0.437591	-4.77968	-2.03678	-2.99443	0.277691	-4.48704
-1.71808	-5.89535	-3.67289	-0.967299	-4.10574	-1.38679	-3.82966	-0.0549297	-5.57348	-1.80324	-3.2234	-0.429243	-4.78672	-2.06049	-2.98484	0.289473	-4.47986
-1.69807	-5.96018	-3.64868	-0.967329	-4.08343	-1.39458	-3.81518	-0.0296581	-5.58918	-1.8225	-3.21029	-0.420918	-4.79382	-2.08428	-2.97517	0.300785	-4.47283
-1.67841	-6.02568	-3.6229	-0.967821	-4.06185	-1.40289	-3.80113	-0.00465754	-5.60438	-1.8419	-3.19757	-0.412663	-4.80086	-2.10821	-2.96559	0.311775	-4.46588
-1.65908	-6.09419	-3.59687	-0.968783	-4.0401	-1.41143	-3.7871	0.0200709	-5.61974	-1.86138	-3.18483	-0.404725	-4.80773	-2.13227	-2.95593	0.322701	-4.45887
-1.64008	-6.1629	-3.57218	-0.969818	-4.0186	-1.42049	-3.77301	0.0452903	-5.63528	-1.8808	-3.17249	-0.397327	-4.81472	-2.15637	-2.9466	0.333091	-4.45153
-1.6214	-6.23035	-3.54635	-0.971675	-3.99622	-1.42978	-3.75941	0.0699889	-5.65021	-1.90012	-3.15969	-0.389582	-4.82219	-2.18045	-2.93684	0.343071	-4.44426
-1.60303	-6.30119	-3.51901	-0.974443	-3.97426	-1.43915	-3.74562	0.0955915	-5.66584	-1.92003	-3.14666	-0.382431	-4.82893	-2.20483	-2.92743	0.352599	-4.43705
-1.58496	-6.37272	-3.4929	-0.977355	-3.95254	-1.44888	-3.73176	0.120629	-5.68011	-1.94027	-3.13434	-0.375624	-4.83633	-2.22903	-2.91785	0.362362	-4.42991
-1.56718	-6.44381	-3.46632	-0.98143	-3.93014	-1.45896	-3.71789	0.145592	-5.69507	-1.96035	-3.12196	-0.3687	-4.84386	-2.2535	-2.90797	0.37133	-4.42211
-1.54969	-6.51653	-3.43848	-0.985729	-3.90903	-1.46958	-3.70396	0.170809	-5.70986	-1.98053	-3.1097	-0.362145	-4.85121	-2.27832	-2.89843	0.379739	-4.41467
-1.53247	-6.59033	-3.4103	-0.990204	-3.88728	-1.4804	-3.69056	0.195983	-5.72444	-2.00076	-3.09735	-0.355648	-4.85897	-2.30297	-2.88901	0.388184	-4.40741
-1.51552	-6.66577	-3.38171	-0.995483	-3.8656	-1.49133	-3.67687	0.221265	-5.73909	-2.02113	-3.08503	-0.349239	-4.86663	-2.32763	-2.87912	0.396266	-4.39983
-1.49883	-6.74238	-3.35311	-1.00074	-3.84446	-1.50259	-3.66328	0.247048	-5.75356	-2.0417	-3.07255	-0.343144	-4.87433	-2.35274	-2.86944	0.403882	-4.39227
-1.4824	-6.82092	-3.32496	-1.00655	-3.82247	-1.51418	-3.64956	0.27211	-5.76727	-2.06265	-3.06024	-0.33715	-4.8823	-2.37774	-2.85995	0.411197	-4.38482
-1.46622	-6.89809	-3.29725	-1.01304	-3.80088	-1.52614	-3.63601	0.297379	-5.7818	-2.08364	-3.04834	-0.331484	-4.89029	-2.40265	-2.84985	0.418271	-4.37742
-1.45028	-6.97729	-3.26765	-1.02007	-3.77918	-1.53858	-3.62239	0.322835	-5.79609	-2.10448	-3.0363	-0.325448	-4.89879	-2.42822	-2.83981	0.425219	-4.37
-1.43458	-7.05745	-3.23812	-1.02776	-3.75779	-1.55105	-3.60957	0.348939	-5.81039	-2.12539	-3.02432	-0.319942	-4.90658	-2.45401	-2.83007	0.431827	-4.3624
-1.4191	-7.13924	-3.20816	-1.03546	-3.73692	-1.56341	-3.59616	0.374576	-5.82378	-2.14641	-3.01193	-0.314779	-4.91512	-2.47963	-2.82059	0.438092	-4.35476
-1.40385	-7.22164	-3.17823	-1.04348	-3.71551	-1.57613	-3.5828	0.399897	-5.83771	-2.16783	-2.99993	-0.309414	-4.92394	-2.50511	-2.81038	0.443907	-4.34711
-1.38882	-7.30557	-3.14751	-1.05218	-3.69427	-1.58922	-3.56919	0.426096	-5.85201	-2.18922	-2.98766	-0.304104	-4.93262	-2.53132	-2.80071	0.449276	-4.3397
-1.374	-7.3913	-3.11699	-1.06129	-3.67336	-1.60282	-3.55579	0.452059	-5.86543	-2.2109	-2.97586	-0.299145	-4.94139	-2.55709	-2.79079	0.454982	-4.33255
-1.35939	-7.47705	-3.08681	-1.07036	-3.65268	-1.61662	-3.54266	0.478247	-5.87924	-2.23227	-2.96384	-0.294253	-4.95062	-2.5832	-2.78064	0.460244	-4.32482
-1.34499	-7.56478	-3.05576	-1.08011	-3.63136	-1.63055	-3.52952	0.504278	-5.8927	-2.25382	-2.95152	-0.289232	-4.96	-2.60956	-2.77071	0.465008	-4.31718
-1.33078	-7.6521	-3.02506	-1.09026	-3.61093	-1.64474	-3.51642	0.530694	-5.90656	-2.27589	-2.93892	-0.284235	-4.9693	-2.63579	-2.76038	0.469432	-4.30969
-1.31676	-7.74179	-2.99242	-1.10039	-3.59028	-1.65897	-3.50357	0.557153	-5.92012	-2.29842	-2.92722	-0.279763	-4.97859	-2.66259	-2.75008	0.473676	-4.30233
-1.30294	-7.83345	-2.96049	-1.11117	-3.56938	-1.67348	-3.49011	0.584347	-5.9339	-2.32039	-2.91517	-0.275163	-4.98865	-2.6895	-2.73993	0.477547	-4.295
-1.2893	-7.92466	-2.92872	-1.12233	-3.54907	-1.68859	-3.47724	0.611496	-5.94675	-2.34274	-2.90307	-0.270586	-4.99853	-2.71641	-2.72974	0.481405	-4.28792
-1.27583	-8.01947	-2.89514	-1.13357	-3.52876	-1.70357	-3.46461	0.637991	-5.95967	-2.36521	-2.89105	-0.266163	-5.00873	-2.74344	-2.71927	0.485178	-4.28069
-1.26255	-8.11473	-2.86388	-1.14514	-3.50839	-1.71842	-3.45181	0.665304	-5.97342	-2.38772	-2.87902	-0.261798	-5.01919	-2.77091	-2.70899	0.488552	-4.27335
-1.24943	-8.20961	-2.83186	-1.15715	-3.48809	-1.73359	-3.43849	0.692899	-5.98641	-2.4103	-2.86701	-0.257364	-5.02997	-2.79822	-2.69869	0.491855	-4.26608
-1.23648	-8.30612	-2.79789	-1.1694	-3.46813	-1.74933	-3.42542	0.720502	-5.99932	-2.43291	-2.85473	-0.252805	-5.0409	-2.82561	-2.688	0.494361	-4.25864
-1.2237	-8.40529	-2.76325	-1.18184	-3.44812	-1.76527	-3.41245	0.748151	-6.01222	-2.45588	-2.84242	-0.248426	-5.05186	-2.8535	-2.67731	0.497019	-4.25188
-1.21107	-8.5072	-2.72941	-1.19448	-3.4283	-1.78143	-3.39959	0.775953	-6.02527	-2.479	-2.83033	-0.243759	-5.06331	-2.88148	-2.66657	0.499679	-4.24482
-1.1986	-8.60826	-2.69705	-1.2073	-3.40834	-1.79768	-3.38688	0.804647	-6.03837	-2.50203	-2.81785	-0.23946	-5.07436	-2.90973	-2.65576	0.501851	-4.23762
-1.18629	-8.71141	-2.66213	-1.22049	-3.38836	-1.81409	-3.37394	0.832894	-6.05056	-2.52562	-2.8056	-0.235023	-5.08629	-2.93822	-2.64495	0.503974	-4.23062
-1.17412	-8.81794	-2.62804	-1.23413	-3.36837	-1.83081	-3.36127	0.861226	-6.06345	-2.54908	-2.79332	-0.23046	-5.09797	-2.96684	-2.63406	0.505516	-4.22345
-1.1621	-8.92321	-2.59637	-1.24823	-3.34873	-1.84749	-3.34856	0.890431	-6.0764	-2.57271	-2.78098	-0.226357	-5.10978	-2.99577	-2.62314	0.507006	-4.21671
-1.15023	-9.02923	-2.56193	-1.26216	-3.32961	-1.86436	-3.33562	0.919411	-6.0887	-2.59646	-2.7685	-0.22217	-5.12242	-3.02489	-2.61249	0.508257	-4.20991
-1.13849	-9.13744	-2.52646	-1.2763	-3.30973	-1.88163	-3.32265	0.949006	-6.10156	-2.62054	-2.75607	-0.217566	-5.13526	-3.05356	-2.60133	0.509487	-4.20324
-1.12689	-9.24875	-2.4907	-1.29096	-3.29046	-1.89913	-3.31	0.978959	-6.11391	-2.64466	-2.74382	-0.213114	-5.14796	-3.08306	-2.58996	0.510165	-4.19647
-1.11542	-9.36102	-2.45642	-1.30557	-3.2712	-1.91657	-3.29719	1.00934	-6.12606	-2.66863	-2.73115	-0.208681	-5.16129	-3.11269	-2.57849	0.511132	-4.19017
-1.10409	-9.47444	-2.42122	-1.32057	-3.25169	-1.93433	-3.28417	1.03912	-6.1378	-2.69318	-2.71844	-0.203628	-5.17498	-3.14292	-2.56715	0.511612	-4.18346
-1.09288	-9.59099	-2.38563	-1.33566	-3.23286	-1.95242	-3.27139	1.06971	-6.15058	-2.71791	-2.70585	-0.19884	-5.18806	-3.17312	-2.556	0.512154	-4.17712
-1.0818	-9.70712	-2.35216	-1.35094	-3.21321	-1.97059	-3.25844	1.10146	-6.16285	-2.74273	-2.69327	-0.194185	-5.20188	-3.20323	-2.54452	0.512309	-4.17049
-1.07084	-9.82557	-2.31588	-1.36677	-3.19437	-1.98911	-3.24558	1.13309	-6.1741	-2.76768	-2.6807	-0.189599	-5.21586	-3.23397	-2.53303	0.512164	-4.16415
-1.06	-9.94656	-2.281	-1.38248	-3.17538	-2.00776	-3.23285	1.16482	-6.18538	-2.79265	-2.66808	-0.184689	-5.23055	-3.26448	-2.52124	0.511994	-4.15799
-1.04927	-10.0667	-2.24717	-1.39826	-3.15664	-2.0265	-3.21996	1.1961	-6.19653	-2.81771	-2.65507	-0.179729	-5.24513	-3.29596	-2.50944	0.511636	-4.1518
-1.03867	-10.1891	-2.20975	-1.41416	-3.13735	-2.04551	-3.20721	1.22832	-6.20862	-2.84345	-2.64227	-0.174531	-5.26032	-3.32721	-2.49762	0.511133	-4.14573
-1.02817	-10.3149	-2.17252	-1.43072	-3.11814	-2.06452	-3.19427	1.26144	-6.22023	-2.86897	-2.62944	-0.169193	-5.27547	-3.35926	-2.48594	0.510613	-4.13967
-1.01779	-10.4439	-2.13614	-1.44745	-3.09952	-2.08393	-3.18109	1.29519	-6.23124	-2.89483	-2.61663	-0.163847	-5.29097	-3.39076	-2.47416	0.509775	-4.13343
-1.00751	-10.5734	-2.10206	-1.4641	-3.08067	-2.10382	-3.16827	1.32897	-6.24152	-2.92061	-2.60369	-0.158302	-5.30683	-3.42303	-2.4621	0.508376	-4.12735
-0.997344	-10.7034	-2.06681	-1.48099	-3.06191	-2.12358	-3.15567	1.36235	-6.25171	-2.9467	-2.59057	-0.152879	-5.32284	-3.45527	-2.44996	0.507222	-4.12176
-0.987279	-10.8358	-2.03039	-1.49799	-3.04312	-2.14319	-3.1427	1.39635	-6.2625	-2.97306	-2.57751	-0.147036	-5.33978	-3.48822	-2.4378	0.50564	-4.11583
-0.977314	-10.9704	-1.99426	-1.5151	-3.02431	-2.16326	-3.1293	1.43107	-6.27305	-2.99942	-2.56432	-0.140603	-5.3567	-3.52094	-2.42553	0.503862	-4.11038
-0.96745	-11.1082	-1.95779	-1.53264	-3.005	-2.18393	-3.11634	1.46633	-6.28329	-3.02607	-2.55093	-0.134165	-5.37349	-3.55451	-2.4132	0.502369	-4.10514
-0.957683	-11.2475	-1.92345	-1.55075	-2.98652	-2.20441	-3.10336	1.502	-6.29324	-3.05317	-2.53763	-0.127778	-5.39071	-3.58772	-2.4008	0.500773	-4.09956
-0.948013	-11.3872	-1.88919	-1.56849	-2.96808	-2.22508	-3.09012	1.53837	-6.30296	-3.08027	-2.52451	-0.121231	-5.4084	-3.62175	-2.3881	0.498788	-4.0939
-0.938436	-11.5291	-1.85337	-1.58626	-2.94931	-2.24618	-3.07674	1.575	-6.31204	-3.10714	-2.51101	-0.114392	-5.42656	-3.65588	-2.37547	0.496479	-4.08842
-0.928951	-11.6733	-1.81815	-1.60445	-2.93034	-2.26769	-3.06375	1.61152	-6.32105	-3.13474	-2.49737	-0.107189	-5.44514	-3.69032	-2.36254	0.493884	-4.08317
-0.919556	-11.8194	-1.783	-1.62301	-2.91165	-2.28897	-3.05078	1.64936	-6.33045	-3.16231	-2.48382	-0.0991751	-5.46412	-3.72541	-2.34943	0.491447	-4.07826
-0.910249	-11.9675	-1.74753	-1.64166	-2.893	-2.31025	-3.03742	1.6878	-6.3387	-3.18995	-2.46999	-0.0911565	-5.48247	-3.76117	-2.33658	0.488911	-4.07316
-0.90103	-12.1187	-1.71213	-1.66029	-2.87465	-2.33201	-3.02363	1.7261	-6.34643	-3.21797	-2.45582	-0.0834441	-5.50145	-3.79688	-2.32401	0.48613	-4.06809
-0.891896	-12.2707	-1.67842	-1.67885	-2.85555	-2.35451	-3.01017	1.76499	-6.35426	-3.24665	-2.44163	-0.075162	-5.52132	-3.83264	-2.31125	0.483166	-4.06312
-0.882845	-12.4255	-1.64246	-1.69818	-2.83666	-2.37695	-2.99699	1.8042	-6.36165	-3.27564	-2.42774	-0.0665641	-5.54111	-3.86871	-2.29821	0.479861	-4.05826
-0.873875	-12.583	-1.60864	-1.7176	-2.81809	-2.39932	-2.98357	1.84405	-6.36899	-3.30452	-2.41395	-0.0577279	-5.56156	-3.90509	-2.28486	0.476656	-4.05376
-0.864986	-12.7411	-1.57528	-1.73692	-2.7995	-2.422	-2.97011	1.88481	-6.37588	-3.33332	-2.39971	-0.0482715	-5.5825	-3.94245	-2.27154	0.473265	-4.04911
-0.856176	-12.9024	-1.54001	-1.75633	-2.78061	-2.44474	-2.95636	1.92579	-6.38202	-3.36305	-2.38538	-0.0382869	-5.60359	-3.97934	-2.25833	0.469752	-4.04464
-0.847444	-13.0654	-1.50724	-1.77608	-2.76181	-2.46796	-2.94243	1.96732	-6.38801	-3.39268	-2.3713	-0.027869	-5.62491	-4.01714	-2.24447	0.46597	-4.04021
-0.838787	-13.2298	-1.47256	-1.79584	-2.74296	-2.49161	-2.92869	2.00961	-6.39353	-3.42243	-2.35699	-0.0171109	-5.64642	-4.05565	-2.23088	0.46219	-4.03608
-0.830204	-13.3986	-1.4371	-1.81576	-2.72374	-2.51522	-2.91495	2.05253	-6.39829	-3.45247	-2.34243	-0.00624895	-5.66827	-4.09414	-2.21743	0.458274	-4.03193
-0.821694	-13.5704	-1.40415	-1.83617	-2.70454	-2.53898	-2.90086	2.09538	-6.40239	-3.48305	-2.32779	0.00547824	-5.69108	-4.13308	-2.20364	0.454317	-4.02794
-0.813256	-13.7431	-1.37222	-1.85685	-2.68537	-2.56328	-2.88684	2.13891	-6.40662	-3.51404	-2.3135	0.0178739	-5.7136	-4.17275	-2.18988	0.45025	-4.02392
-0.804889	-13.918	-1.33928	-1.87774	-2.66654	-2.58758	-2.87248	2.18393	-6.41011	-3.54441	-2.29911	0.0307008	-5.73642	-4.21232	-2.17617	0.44602	-4.01993
-0.79659	-14.0953	-1.30709	-1.8984	-2.64754	-2.61269	-2.85834	2.22831	-6.41209	-3.57532	-2.28403	0.0437562	-5.75931	-4.25282	-2.16206	0.441444	-4.01598
-0.788359	-14.2749	-1.27435	-1.91926	-2.62809	-2.63763	-2.84431	2.27316	-6.41457	-3.60695	-2.26894	0.0571249	-5.78291	-4.29376	-2.14833	0.436679	-4.01239
-0.780195	-14.4582	-1.24151	-1.94064	-2.60879	-2.66262	-2.82984	2.31944	-6.41655	-3.6386	-2.25395	0.0714837	-5.80719	-4.33483	-2.13473	0.432023	-4.00907
-0.772096	-14.6444	-1.21038	-1.96202	-2.58938	-2.68828	-2.81535	2.36594	-6.41715	-3.67056	-2.23863	0.0864245	-5.8313	-4.37586	-2.12088	0.427485	-4.00566
-0.764061	-14.8321	-1.18052	-1.98371	-2.56981	-2.71401	-2.80095	2.41233	-6.41744	-3.7031	-2.22316	0.102159	-5.85605	-4.41741	-2.10641	0.422441	-4.00204
-0.756088	-15.0215	-1.15023	-2.00573	-2.55039	-2.73973	-2.78605	2.46018	-6.41773	-3.73615	-2.20781	0.118415	-5.88059	-4.46007	-2.0918	0.417294	-3.99893
-0.748178	-15.2135	-1.11935	-2.02773	-2.53084	-2.76631	-2.77098	2.50876	-6.41661	-3.76944	-2.19272	0.13511	-5.90575	-4.50269	-2.07743	0.412133	-3.9959
-0.740328	-15.4086	-1.08835	-2.05003	-2.51119	-2.79324	-2.75605	2.55755	-6.4145	-3.80243	-2.17752	0.15303	-5.93154	-4.5462	-2.06244	0.406909	-3.99298
-0.732538	-15.608	-1.05708	-2.07253	-2.49158	-2.82043	-2.74123	2.60667	-6.41194	-3.83605	-2.16189	0.171605	-5.95684	-4.59087	-2.04773	0.401669	-3.99014
-0.724807	-15.8104	-1.02867	-2.09505	-2.47196	-2.84769	-2.72629	2.6573	-6.40867	-3.86975	-2.14619	0.190556	-5.98267	-4.63545	-2.03364	0.3964	-3.98723
-0.717133	-16.0143	-1.00095	-2.11752	-2.45189	-2.87528	-2.71132	2.70796	-6.40356	-3.90406	-2.13009	0.210728	-6.00922	-4.68019	-2.01914	0.390625	-3.98417
-0.709515	-16.2202	-0.973327	-2.14052	-2.43152	-2.90279	-2.69591	2.75861	-6.39771	-3.9391	-2.11408	0.231982	-6.03545	-4.72577	-2.00427	0.384643	-3.98159
-0.701953	-16.4284	-0.945331	-2.16398	-2.41118	-2.93116	-2.68034	2.80951	-6.39137	-3.97425	-2.09834	0.253862	-6.06161	-4.77188	-1.98954	0.378485	-3.97921
-0.694445	-16.6403	-0.916228	-2.18764	-2.39089	-2.95967	-2.66481	2.86138	-6.38451	-4.00966	-2.08253	0.276263	-6.08796	-4.81866	-1.9748	0.372409	-3.97725
-0.68699	-16.8563	-0.888137	-2.21145	-2.37056	-2.98839	-2.64896	2.91413	-6.37648	-4.04496	-2.06658	0.299359	-6.11486	-4.86553	-1.96013	0.366529	-3.97533
-0.679588	-17.0756	-0.861444	-2.2354	-2.35018	-3.01771	-2.63284	2.96779	-6.36692	-4.08074	-2.05003	0.323836	-6.14242	-4.91334	-1.94497	0.360559	-3.97324
-0.672238	-17.2964	-0.836204	-2.25936	-2.32945	-3.04769	-2.61686	3.02134	-6.3555	-4.11731	-2.03332	0.349754	-6.16975	-4.9616	-1.93001	0.354359	-3.97116
-0.664938	-17.5203	-0.808827	-2.2838	-2.30847	-3.07766	-2.60088	3.07435	-6.34305	-4.15429	-2.01676	0.376296	-6.19667	-5.0106	-1.91478	0.347802	-3.96919
-0.657688	-17.7489	-0.782208	-2.30862	-2.28753	-3.10798	-2.58462	3.12742	-6.33037	-4.19156	-2.00016	0.40396	-6.22424	-5.06063	-1.89971	0.3411	-3.96763
-0.650487	-17.982	-0.756528	-2.33342	-2.26641	-3.13873	-2.56814	3.18187	-6.31703	-4.22911	-1.98339	0.432735	-6.25155	-5.11075	-1.88515	0.334485	-3.96634
-0.643334	-18.2174	-0.734474	-2.35858	-2.24499	-3.17001	-2.55162	3.23688	-6.30181	-4.26717	-1.96633	0.462759	-6.27917	-5.16129	-1.87024	0.327984	-3.96508
-0.636229	-18.4542	-0.711832	-2.38413	-2.22346	-3.20138	-2.53484	3.29139	-6.28534	-4.30598	-1.94921	0.494364	-6.30656	-5.21236	-1.85517	0.321258	-3.96371
-0.629169	-18.6934	-0.688655	-2.40991	-2.20184	-3.23364	-2.51789	3.34708	-6.26818	-4.34515	-1.93236	0.52672	-6.33315	-5.26399	-1.83982	0.314414	-3.96259
-0.622155	-18.9377	-0.663419	-2.43587	-2.17992	-3.26612	-2.50104	3.40313	-6.24913	-4.38428	-1.91546	0.55969	-6.36011	-5.31663	-1.82412	0.307431	-3.96153
-0.615186	-19.1865	-0.640973	-2.46235	-2.15779	-3.29886	-2.48396	3.45951	-6.22838	-4.4239	-1.89805	0.594378	-6.38778	-5.37033	-1.80856	0.300326	-3.96068
-0.608261	-19.4386	-0.618685	-2.48925	-2.13568	-3.33212	-2.46666	3.51562	-6.20582	-4.46433	-1.88051	0.631309	-6.41495	-5.42492	-1.79343	0.29319	-3.96
-0.601379	-19.6943	-0.597479	-2.51624	-2.11352	-3.36572	-2.44917	3.57125	-6.18215	-4.50505	-1.86317	0.668804	-6.44063	-5.47952	-1.77882	0.286026	-3.95937
-0.59454	-19.9533	-0.576456	-2.54336	-2.091	-3.39982	-2.43135	3.62778	-6.15725	-4.54608	-1.84558	0.707321	-6.46708	-5.5342	-1.76362	0.278559	-3.95873
-0.587742	-20.2167	-0.555368	-2.57102	-2.06821	-3.43465	-2.41336	3.68378	-6.13022	-4.58774	-1.82777	0.747934	-6.4934	-5.59036	-1.74759	0.27093	-3.95849
-0.580985	-20.4841	-0.536227	-2.59896	-2.04528	-3.47005	-2.39541	3.73931	-6.10204	-4.62968	-1.80992	0.789986	-6.5186	-5.64749	-1.73212	0.263451	-3.95851
-0.574269	-20.7549	-0.517083	-2.62726	-2.02211	-3.50579	-2.37749	3.79514	-6.07259	-4.67234	-1.79169	0.833156	-6.54339	-5.70545	-1.71678	0.255798	-3.95841
-0.567592	-21.0292	-0.49896	-2.65596	-1.9987	-3.54168	-2.35929	3.85052	-6.04157	-4.71556	-1.77351	0.877943	-6.56797	-5.76397	-1.70174	0.248032	-3.95863
-0.560954	-21.3074	-0.479857	-2.68513	-1.97516	-3.57824	-2.34064	3.90611	-6.00927	-4.75929	-1.75523	0.924505	-6.5918	-5.82294	-1.68663	0.24039	-3.959
-0.554354	-21.5903	-0.461291	-2.71454	-1.95144	-3.61542	-2.3218	3.96171	-5.97513	-4.80343	-1.73677	0.972596	-6.61462	-5.88306	-1.67124	0.232472	-3.95918
-0.547791	-21.8784	-0.442332	-2.74443	-1.92749	-3.65319	-2.30275	4.01692	-5.93904	-4.84852	-1.71801	1.02193	-6.63652	-5.94361	-1.65641	0.224253	-3.95974
-0.541266	-22.1718	-0.42535	-2.77464	-1.90339	-3.69159	-2.2835	4.07135	-5.90135	-4.89414	-1.69956	1.07255	-6.65779	-6.00455	-1.64113	0.216214	-3.96071
-0.534777	-22.4688	-0.409841	-2.80519	-1.87908	-3.73073	-2.26413	4.12545	-5.86238	-4.94007	-1.68103	1.12491	-6.67856	-6.06707	-1.62522	0.208082	-3.96148
-0.528323	-22.7694	-0.394076	-2.83593	-1.85433	-3.77032	-2.24469	4.1796	-5.82159	-4.98669	-1.6622	1.17905	-6.69834	-6.13075	-1.61011	0.199614	-3.96247
-0.521905	-23.0757	-0.37719	-2.86756	-1.82921	-3.81046	-2.22494	4.2329	-5.77862	-5.03384	-1.64337	1.23514	-6.71715	-6.19448	-1.59543	0.191179	-3.96393
-0.515521	-23.3878	-0.362147	-2.89954	-1.80408	-3.85154	-2.20504	4.28506	-5.73409	-5.08175	-1.62432	1.2933	-6.73454	-6.2594	-1.57991	0.182808	-3.96545
-0.50917	-23.7041	-0.348536	-2.93191	-1.77869	-3.89291	-2.18518	4.33667	-5.68806	-5.13041	-1.60537	1.35324	-6.75007	-6.32537	-1.56494	0.174304	-3.96706
-0.502853	-24.0244	-0.334534	-2.9647	-1.75295	-3.93487	-2.16488	4.38692	-5.6408	-5.17944	-1.58664	1.41471	-6.76364	-6.39199	-1.5501	0.165916	-3.96895
-0.496568	-24.3506	-0.319296	-2.99806	-1.72681	-3.97762	-2.14428	4.43759	-5.5922	-5.2287	-1.5677	1.47694	-6.77515	-6.45956	-1.53511	0.15728	-3.97059
-0.490316	-24.6834	-0.305147	-3.03227	-1.70047	-4.02109	-2.12349	4.48746	-5.54111	-5.27871	-1.54824	1.54016	-6.78564	-6.52796	-1.52027	0.148293	-3.97261
-0.484094	-25.0219	-0.291618	-3.06686	-1.67411	-4.0653	-2.10247	4.53583	-5.48804	-5.32929	-1.52868	1.6055	-6.79496	-6.59766	-1.50526	0.139286	-3.9751
-0.477904	-25.3667	-0.278588	-3.10188	-1.64743	-4.11022	-2.08117	4.58299	-5.43328	-5.38097	-1.50863	1.67219	-6.80184	-6.66804	-1.49092	0.130409	-3.97784
-0.471744	-25.7172	-0.267239	-3.13761	-1.6204	-4.15611	-2.05957	4.62852	-5.37697	-5.43364	-1.48889	1.74044	-6.80702	-6.73918	-1.47626	0.121656	-3.98067
-0.465614	-26.0729	-0.255988	-3.17395	-1.59324	-4.20291	-2.03788	4.67275	-5.31942	-5.48665	-1.46943	1.8101	-6.80989	-6.8116	-1.46148	0.11279	-3.98344
-0.459513	-26.4349	-0.244137	-3.21076	-1.56586	-4.25059	-2.01618	4.71592	-5.26038	-5.54022	-1.44956	1.88131	-6.81047	-6.88509	-1.44709	0.103691	-3.9864
-0.453442	-26.804	-0.232594	-3.24823	-1.53811	-4.29881	-1.99448	4.75773	-5.19947	-5.59443	-1.42943	1.9534	-6.80822	-6.95928	-1.43286	0.0945755	-3.9897
-0.447398	-27.1807	-0.221215	-3.28641	-1.51013	-4.34759	-1.97237	4.79724	-5.13723	-5.65007	-1.4088	2.02641	-6.80378	-7.03472	-1.41827	0.0854756	-3.99308
-0.441382	-27.5643	-0.211861	-3.32525	-1.48195	-4.3975	-1.94972	4.83527	-5.07436	-5.70658	-1.38889	2.10095	-6.79686	-7.11143	-1.40402	0.0761232	-3.99652
-0.435393	-27.9544	-0.202401	-3.36472	-1.45356	-4.44849	-1.92697	4.87256	-5.01007	-5.7634	-1.3691	2.17615	-6.78658	-7.18943	-1.39001	0.066673	-4.00041
-0.429431	-28.3519	-0.193335	-3.40469	-1.42484	-4.50049	-1.90421	4.90792	-4.9441	-5.8208	-1.34889	2.25168	-6.77361	-7.26811	-1.37669	0.0572238	-4.00451
-0.423496	-28.7567	-0.184604	-3.4456	-1.39559	-4.55302	-1.88143	4.94142	-4.87688	-5.87925	-1.32831	2.32803	-6.75809	-7.34726	-1.36309	0.0478131	-4.00888
-0.417586	-29.1696	-0.175444	-3.48748	-1.36618	-4.60641	-1.85804	4.973	-4.80858	-5.93887	-1.30786	2.40503	-6.73943	-7.42823	-1.34864	0.0384801	-4.01336
-0.411701	-29.5912	-0.166856	-3.5301	-1.33671	-4.66116	-1.83421	5.00285	-4.73906	-5.99888	-1.2878	2.48224	-6.71759	-7.51082	-1.33509	0.0289658	-4.0178
-0.405842	-30.0211	-0.159313	-3.57349	-1.30698	-4.71691	-1.81035	5.03038	-4.66848	-6.05966	-1.26709	2.55984	-6.69273	-7.5942	-1.32206	0.0191667	-4.02255
-0.400006	-30.459	-0.15183	-3.61776	-1.27702	-4.77394	-1.78614	5.05582	-4.59723	-6.12178	-1.24617	2.63741	-6.66453	-7.67856	-1.3088	0.00933507	-4.02777
-0.394195	-30.9065	-0.143188	-3.6629	-1.24689	-4.8321	-1.7619	5.07938	-4.52504	-6.18486	-1.22566	2.71531	-6.63311	-7.76454	-1.29541	-0.000393105	-4.03326
-0.388408	-31.3643	-0.135672	-3.70883	-1.21657	-4.8914	-1.73746	5.10032	-4.45248	-6.24856	-1.20519	2.79308	-6.59768	-7.85193	-1.28261	-0.0100595	-4.0389
-0.382643	-31.8316	-0.129053	-3.75575	-1.18594	-4.9521	-1.71285	5.11977	-4.37959	-6.31319	-1.18441	2.86955	-6.55837	-7.94059	-1.27006	-0.0198143	-4.04464
-0.376901	-32.309	-0.121977	-3.80368	-1.15519	-5.01378	-1.68839	5.13748	-4.30563	-6.37881	-1.16358	2.94513	-6.51607	-8.03062	-1.2579	-0.0296823	-4.05067
-0.371181	-32.7972	-0.116064	-3.85256	-1.12431	-5.07658	-1.66357	5.15242	-4.23111	-6.4455	-1.14259	3.01982	-6.47043	-8.12156	-1.24636	-0.0395932	-4.05699
-0.365483	-33.296	-0.110193	-3.9024	-1.09327	-5.1409	-1.63851	5.16529	-4.15625	-6.51342	-1.12156	3.09347	-6.42128	-8.21335	-1.23465	-0.0493823	-4.06364
-0.359807	-33.8062	-0.104716	-3.95337	-1.06203	-5.20638	-1.61362	5.1757	-4.08124	-6.58255	-1.10074	3.16545	-6.36863	-8.30693	-1.22244	-0.0591981	-4.07027
-0.354151	-34.3279	-0.0997528	-4.00538	-1.03078	-5.27296	-1.5885	5.18405	-4.00614	-6.65245	-1.08032	3.23599	-6.31289	-8.40235	-1.21088	-0.0692815	-4.07714
-0.348516	-34.8613	-0.0946112	-4.05856	-0.999376	-5.34084	-1.56305	5.19018	-3.93086	-6.72303	-1.05968	3.30496	-6.2537	-8.49907	-1.20001	-0.0791978	-4.08464
-0.342901	-35.4083	-0.0886945	-4.11285	-0.968068	-5.41016	-1.53727	5.19389	-3.85568	-6.79498	-1.03851	3.37184	-6.19099	-8.59666	-1.18957	-0.0890828	-4.09193
-0.337306	-35.9692	-0.0844798	-4.16814	-0.936756	-5.48108	-1.51121	5.19547	-3.78079	-6.86834	-1.01768	3.43625	-6.12498	-8.69533	-1.17877	-0.0992848	-4.09953
-0.331731	-36.5427	-0.0810708	-4.2246	-0.9053	-5.55373	-1.485	5.19505	-3.70592	-6.94259	-0.997137	3.49779	-6.05614	-8.79586	-1.16749	-0.109499	-4.1077
-0.326174	-37.13	-0.0767466	-4.28227	-0.873846	-5.62802	-1.45884	5.19213	-3.63124	-7.01799	-0.976324	3.55703	-5.98478	-8.89884	-1.1564	-0.119573	-4.11614
-0.320636	-37.7328	-0.0720102	-4.34122	-0.842396	-5.70374	-1.43264	5.18677	-3.55735	-7.09468	-0.955657	3.61373	-5.91046	-9.00351	-1.14657	-0.129641	-4.12478
-0.315116	-38.3517	-0.067718	-4.40157	-0.811026	-5.78141	-1.40608	5.17963	-3.48411	-7.17248	-0.935142	3.6673	-5.83322	-9.10928	-1.13718	-0.139662	-4.13379
-0.309614	-38.9872	-0.0635871	-4.46319	-0.780046	-5.8608	-1.37983	5.17047	-3.41126	-7.2514	-0.914551	3.71736	-5.75361	-9.2165	-1.12772	-0.149597	-4.143
-0.30413	-39.64	-0.0600667	-4.5258	-0.749304	-5.94183	-1.35353	5.15901	-3.3392	-7.33182	-0.893755	3.76432	-5.67189	-9.32562	-1.11836	-0.159531	-4.15239
-0.298662	-40.3102	-0.0575015	-4.58972	-0.718413	-6.02459	-1.32714	5.14565	-3.2681	-7.4138	-0.873314	3.80762	-5.58803	-9.43671	-1.10946	-0.169563	-4.162
-0.293212	-40.9983	-0.0548966	-4.65515	-0.687754	-6.10929	-1.30064	5.13057	-3.19769	-7.49697	-0.853303	3.84734	-5.50248	-9.5492	-1.10128	-0.179646	-4.172
-0.287778	-41.7059	-0.0514964	-4.72205	-0.657508	-6.19596	-1.2742	5.11336	-3.12793	-7.58128	-0.833408	3.88355	-5.4153	-9.66332	-1.09283	-0.189721	-4.18234
-0.28236	-42.4343	-0.0487972	-4.79026	-0.627804	-6.28467	-1.24782	5.09384	-3.05955	-7.66679	-0.813591	3.91589	-5.32654	-9.77981	-1.08443	-0.199705	-4.1931
-0.276957	-43.1835	-0.0462481	-4.85963	-0.598567	-6.37525	-1.22165	5.07279	-2.99247	-7.75369	-0.793692	3.94401	-5.23674	-9.89852	-1.07688	-0.209486	-4.20412
-0.27157	-43.9553	-0.0430595	-4.93015	-0.56965	-6.46782	-1.1953	5.05007	-2.92656	-7.84229	-0.773896	3.96833	-5.14649	-10.0188	-1.07017	-0.219244	-4.21517
-0.266198	-44.7511	-0.0403601	-5.0021	-0.540905	-6.56292	-1.16884	5.02572	-2.86192	-7.93227	-0.754741	3.98934	-5.05561	-10.1406	-1.06352	-0.229347	-4.22638
-0.260841	-45.5713	-0.0381618	-5.07573	-0.512661	-6.66029	-1.14296	4.99981	-2.79849	-8.02323	-0.735793	4.00653	-4.9639	-10.2646	-1.05664	-0.239606	-4.23846
-0.255498	-46.4174	-0.0358707	-5.15074	-0.485398	-6.75965	-1.1173	4.97222	-2.73645	-8.11555	-0.716461	4.01963	-4.87187	-10.3912	-1.05009	-0.249288	-4.25128
-0.25017	-47.2907	-0.0337367	-5.22679	-0.458886	-6.86139	-1.0915	4.9431	-2.67593	-8.20982	-0.697018	4.02901	-4.77976	-10.5202	-1.04441	-0.258608	-4.26377
-0.244854	-48.1926	-0.0320367	-5.30405	-0.432804	-6.96582	-1.06597	4.91257	-2.61712	-8.30597	-0.678082	4.03439	-4.68767	-10.651	-1.03953	-0.268281	-4.27634
-0.239553	-49.1244	-0.0303537	-5.38265	-0.407436	-7.07276	-1.04101	4.88088	-2.5599	-8.40383	-0.659617	4.03575	-4.59606	-10.7838	-1.03458	-0.278126	-4.28965
-0.234264	-50.0879	-0.0284605	-5.46244	-0.382853	-7.18178	-1.01653	4.84798	-2.50439	-8.50309	-0.641877	4.0334	-4.50521	-10.9195	-1.02967	-0.287644	-4.30358
-0.228988	-51.0849	-0.0265968	-5.54343	-0.358918	-7.29347	-0.991682	4.81407	-2.45068	-8.60361	-0.624333	4.02739	-4.41538	-11.0579	-1.0258	-0.296856	-4.31765
-0.223724	-52.1177	-0.0243164	-5.62572	-0.335736	-7.40841	-0.967184	4.77936	-2.39866	-8.70565	-0.606843	4.01827	-4.32652	-11.1984	-1.02306	-0.306034	-4.33194
-0.218473	-53.1886	-0.0224695	-5.70923	-0.313449	-7.52614	-0.943698	4.74387	-2.34823	-8.80948	-0.589477	4.0057	-4.23851	-11.3405	-1.02048	-0.315161	-4.34664
-0.213233	-54.2989	-0.0216614	-5.79398	-0.291996	-7.64639	-0.920647	4.70752	-2.29943	-8.91521	-0.57246	3.98956	-4.15173	-11.4856	-1.01699	-0.324161	-4.3617
-0.208005	-55.4506	-0.0207981	-5.87988	-0.271615	-7.76965	-0.897751	4.67033	-2.25237	-9.02257	-0.556067	3.96997	-4.06674	-11.6344	-1.0145	-0.333024	-4.37715
-0.202788	-56.6466	-0.0196438	-5.96677	-0.252274	-7.89614	-0.875458	4.63239	-2.20731	-9.13146	-0.539829	3.94783	-3.98346	-11.7859	-1.01335	-0.341698	-4.39295
-0.197582	-57.89	-0.0185932	-6.05455	-0.23388	-8.02573	-0.853881	4.5941	-2.1643	-9.24241	-0.523621	3.92279	-3.90155	-11.9396	-1.01287	-0.350286	-4.40899
-0.192386	-59.1833	-0.0175451	-6.14325	-0.216343	-8.15862	-0.832787	4.5557	-2.12303	-9.35531	-0.508195	3.89459	-3.82146	-12.0963	-1.01218	-0.358756	-4.42555
-0.187201	-60.5305	-0.0156383	-6.23288	-0.199698	-8.29493	-0.812512	4.51703	-2.08338	-9.4699	-0.493184	3.86376	-3.74344	-12.2562	-1.01227	-0.367054	-4.44237
-0.182026	-61.9356	-0.0142665	-6.32346	-0.183946	-8.43461	-0.792983	4.47796	-2.04546	-9.58633	-0.478479	3.83035	-3.66757	-12.4192	-1.01279	-0.375333	-4.45961
-0.17686	-63.4011	-0.0141992	-6.41497	-0.169122	-8.57789	-0.774053	4.43857	-2.00981	-9.70478	-0.464134	3.79471	-3.59388	-12.5858	-1.01383	-0.383448	-4.47748
-0.171704	-64.931	-0.0136827	-6.50737	-0.155316	-8.72509	-0.755793	4.39956	-1.97631	-9.8252	-0.450437	3.75685	-3.52235	-12.756	-1.01588	-0.391183	-4.49585
-0.166557	-66.5306	-0.0129034	-6.6005	-0.142527	-8.87651	-0.73843	4.36113	-1.94456	-9.94726	-0.437298	3.71689	-3.45316	-12.9293	-1.01891	-0.398561	-4.51453
-0.161418	-68.2048	-0.012873	-6.69428	-0.1306	-9.03223	-0.722339	4.32312	-1.91443	-10.0713	-0.424018	3.67524	-3.38624	-13.1059	-1.02237	-0.405656	-4.53354
-0.156289	-69.9582	-0.0126346	-6.78878	-0.119438	-9.19196	-0.707686	4.28546	-1.88603	-10.1978	-0.411154	3.63182	-3.32139	-13.2865	-1.0262	-0.412506	-4.55281
-0.151167	-71.798	-0.0113415	-6.88407	-0.109044	-9.35601	-0.693801	4.24838	-1.85976	-10.3265	-0.399151	3.58635	-3.25898	-13.4707	-1.03107	-0.419192	-4.57242
-0.146053	-73.7312	-0.010426	-6.98017	-0.099509	-9.52511	-0.681041	4.2125	-1.83528	-10.4571	-0.387502	3.53952	-3.19915	-13.6589	-1.03597	-0.42577	-4.59243
-0.140948	-75.7645	-0.0100014	-7.07696	-0.0908564	-9.69919	-0.670096	4.17781	-1.81219	-10.5901	-0.376131	3.49141	-3.14167	-13.8522	-1.04139	-0.432033	-4.61314
-0.135849	-77.9059	-0.00939667	-7.17438	-0.0830165	-9.87855	-0.660517	4.14416	-1.79078	-10.7254	-0.365523	3.44198	-3.08663	-14.0499	-1.04866	-0.437791	-4.63413
-0.130758	-80.1648	-0.00903813	-7.27239	-0.07587	-10.0633	-0.653147	4.1121	-1.7711	-10.8629	-0.355257	3.39151	-3.03405	-14.2518	-1.0566	-0.443357	-4.65531
-0.125673	-82.5511	-0.00839555	-7.37108	-0.0693315	-10.2535	-0.647646	4.08206	-1.75263	-11.0028	-0.345651	3.34013	-2.98381	-14.4587	-1.06537	-0.448735	-4.67712
-0.120595	-85.0766	-0.00787863	-7.47047	-0.0634669	-10.4498	-0.643835	4.05399	-1.73515	-11.145	-0.336469	3.28776	-2.93602	-14.6706	-1.07574	-0.453641	-4.69942
-0.115523	-87.7536	-0.00784783	-7.57051	-0.0581872	-10.6528	-0.64249	4.02808	-1.71859	-11.2898	-0.327649	3.23481	-2.89065	-14.8869	-1.08774	-0.458127	-4.72202
-0.110458	-90.596	-0.00781842	-7.67128	-0.0533825	-10.8625	-0.643904	4.00467	-1.70266	-11.4372	-0.319316	3.18134	-2.84754	-15.1079	-1.10019	-0.462199	-4.7451
-0.105398	-93.6204	-0.00716621	-7.77289	-0.0490998	-11.0797	-0.648112	3.984	-1.6869	-11.5873	-0.311659	3.12737	-2.80663	-15.3345	-1.11299	-0.465813	-4.7684
-0.100344	-96.8455	-0.00636283	-7.87532	-0.0453965	-11.3049	-0.655847	3.96616	-1.67099	-11.74	-0.304632	3.07296	-2.76782	-15.5676	-1.12705	-0.46921	-4.79197
-0.0952943	-100.292	-0.00548159	-7.97851	-0.0422724	-11.5385	-0.667933	3.95143	-1.6545	-11.8952	-0.2979	3.01801	-2.73114	-15.8065	-1.14326	-0.472339	-4.81617
-0.0902501	-103.985	-0.0050835	-8.08246	-0.0395765	-11.7808	-0.684487	3.94	-1.63676	-12.0536	-0.291325	2.9626	-2.69682	-16.0509	-1.16048	-0.474845	-4.84098
-0.0852105	-107.95	-0.00576622	-8.18725	-0.0372472	-12.0331	-0.706055	3.93198	-1.61713	-12.2152	-0.285531	2.90714	-2.66481	-16.3022	-1.17832	-0.476724	-4.86598
-0.0801754	-112.218	-0.00585558	-8.293	-0.035265	-12.2966	-0.734491	3.92743	-1.59451	-12.3798	-0.280371	2.85176	-2.63484	-16.561	-1.19818	-0.478164	-4.89132
-0.0751444	-116.828	-0.00523462	-8.39978	-0.0336653	-12.571	-0.771991	3.92582	-1.56785	-12.5476	-0.275699	2.79631	-2.60683	-16.8261	-1.221	-0.479213	-4.91692
-0.0701173	-121.823	-0.00535722	-8.50763	-0.0324735	-12.8565	-0.819239	3.92645	-1.53651	-12.7185	-0.271778	2.74086	-2.58082	-17.0973	-1.24463	-0.47976	-4.94318
-0.0650938	-127.251	-0.00567748	-8.61656	-0.0317097	-13.154	-0.8779	3.92886	-1.49958	-12.8928	-0.268118	2.68549	-2.55684	-17.3763	-1.26831	-0.479563	-4.96967
-0.0600737	-133.175	-0.00536181	-8.72666	-0.0313098	-13.4639	-0.950826	3.93206	-1.45589	-13.0709	-0.264825	2.6304	-2.53475	-17.665	-1.29324	-0.479014	-4.99621
-0.0550567	-139.665	-0.00474584	-8.83803	-0.0313688	-13.7864	-1.04111	3.93444	-1.40464	-13.2527	-0.262544	2.5755	-2.51449	-17.9636	-1.32102	-0.478099	-5.02358
-0.0500425	-146.807	-0.00520315	-8.95062	-0.0319812	-14.1208	-1.15278	3.93407	-1.34535	-13.4382	-0.260726	2.52092	-2.49606	-18.271	-1.35268	-0.476193	-5.05148
-0.0450309	-154.704	-0.00614286	-9.06447	-0.0330628	-14.4653	-1.29056	3.92868	-1.27834	-13.6276	-0.259672	2.46674	-2.47933	-18.5869	-1.38713	-0.473516	-5.07925
-0.0400216	-163.484	-0.00632125	-9.1797	-0.0346602	-14.816	-1.46002	3.91624	-1.20456	-13.8208	-0.259262	2.41292	-2.46424	-18.912	-1.42407	-0.470354	-5.10745
-0.0350144	-173.305	-0.00644315	-9.2963	-0.0369932	-15.1672	-1.66518	3.89494	-1.12537	-14.0183	-0.258915	2.35945	-2.45083	-19.2466	-1.46353	-0.466366	-5.13593
-0.030009	-184.365	-0.00637329	-9.41421	-0.040019	-15.5113	-1.91007	3.86321	-1.04289	-14.2207	-0.259194	2.30661	-2.43898	-19.5923	-1.50427	-0.461817	-5.16424
-0.0250051	-196.915	-0.00578382	-9.53343	-0.0438531	-15.8377	-2.19771	3.82029	-0.959625	-14.4278	-0.260505	2.25415	-2.42854	-19.951	-1.54813	-0.457012	-5.19303
-0.0200026	-211.28	-0.00520411	-9.65385	-0.0485843	-16.1322	-2.52679	3.7662	-0.878171	-14.6394	-0.262581	2.20209	-2.41965	-20.3215	-1.59742	-0.451397	-5.22261
-0.015001	-227.884	-0.00617572	-9.77535	-0.0542288	-16.3803	-2.88954	3.70167	-0.800942	-14.8558	-0.265002	2.1507	-2.41229	-20.7038	-1.64982	-0.444691	-5.25232
-0.0100003	-247.297	-0.00909147	-9.89776	-0.0608138	-16.5701	-3.27243	3.62805	-0.730028	-15.078	-0.267538	2.09998	-2.40623	-21.0996	-1.70562	-0.437191	-5.28211
-0.005	-270.296	-0.0137932	-10.0208	-0.0682838	-16.6907	-3.65617	3.54639	-0.666597	-15.3064	-0.271349	2.04979	-2.40138	-21.5098	-1.76615	-0.428808	-5.31214
0.005	-331.953	-0.0186343	-10.2681	-0.0845124	-16.7495	-4.3434	3.37229	-0.566897	-15.7801	-0.282853	1.95115	-2.39564	-22.3751	-1.90074	-0.409835	-5.37212
0.0100003	-374.63	-0.026444	-10.3923	-0.0927069	-16.7046	-4.60143	3.28047	-0.529519	-16.026	-0.290164	1.90282	-2.39452	-22.8332	-1.9758	-0.399365	-5.40231
0.015001	-429.848	-0.0390693	-10.517	-0.100436	-16.6434	-4.79011	3.18905	-0.500425	-16.2781	-0.298218	1.85504	-2.39461	-23.3093	-2.05743	-0.388101	-5.43313
0.0200026	-504.099	-0.0548295	-10.6422	-0.107322	-16.5868	-4.90738	3.0984	-0.478717	-16.5371	-0.306911	1.80804	-2.3959	-23.8043	-2.14567	-0.375382	-5.46425
0.0250051	-609.293	-0.0738353	-10.7684	-0.112902	-16.5548	-4.96007	3.00936	-0.463639	-16.8037	-0.316331	1.76188	-2.39821	-24.3195	-2.24174	-0.36138	-5.49477
0.030009	-769.878	-0.132098	-10.8962	-0.116819	-16.5629	-4.95963	2.92252	-0.454392	-17.0785	-0.327027	1.71643	-2.40136	-24.8552	-2.34619	-0.346745	-5.52487
0.0350144	-1045.23	-0.313063	-11.0261	-0.119337	-16.6211	-4.9207	2.83822	-0.450187	-17.3616	-0.339403	1.67153	-2.40538	-25.4133	-2.45858	-0.331557	-5.55493
0.0400216	-1626.74	-0.998569	-11.1584	-0.120584	-16.7331	-4.85806	2.75664	-0.450419	-17.653	-0.353544	1.62718	-2.4104	-25.9956	-2.57988	-0.315649	-5.58505
0.0450309	-3664.87	-5.76856	-11.2935	-0.120426	-16.8971	-4.7841	2.67793	-0.454547	-17.9531	-0.369231	1.58358	-2.41642	-26.6058	-2.71043	-0.298992	-5.6152
0.0500425	14502.3	-91.6076	-11.4317	-0.119001	-17.1117	-4.70554	2.60218	-0.462035	-18.2624	-0.386506	1.54066	-2.4233	-27.245	-2.85564	-0.281429	-5.64565
0.0550567	2434.65	-2.79802	-11.5737	-0.116562	-17.3764	-4.6296	2.52941	-0.472447	-18.5819	-0.405175	1.49845	-2.43107	-27.9123	-3.01555	-0.26262	-5.67622
0.0600737	1328.94	-0.90932	-11.7197	-0.113683	-17.6885	-4.56414	2.45965	-0.485341	-18.9122	-0.426384	1.45703	-2.43964	-28.6104	-3.18913	-0.242329	-5.70668
0.0650938	913.881	-0.441821	-11.8694	-0.110834	-18.0435	-4.5146	2.39284	-0.500302	-19.253	-0.450182	1.41632	-2.4489	-29.3423	-3.3792	-0.220709	-5.73631
0.0701173	696.365	-0.274849	-12.0227	-0.107896	-18.4373	-4.48339	2.32885	-0.516984	-19.6054	-0.475687	1.3762	-2.45886	-30.1099	-3.58737	-0.198442	-5.76507
0.0751444	562.464	-0.185944	-12.1799	-0.104702	-18.8673	-4.47185	2.26757	-0.535158	-19.9704	-0.504038	1.33678	-2.46962	-30.9167	-3.81458	-0.175709	-5.79361
0.0801754	471.725	-0.143112	-12.3412	-0.101598	-19.3321	-4.48065	2.20891	-0.554556	-20.348	-0.535745	1.29811	-2.48103	-31.7668	-4.06399	-0.152212	-5.82208
0.0852105	406.181	-0.129976	-12.5066	-0.0990135	-19.8312	-4.51081	2.15273	-0.574978	-20.7392	-0.569874	1.26008	-2.49302	-32.6635	-4.33973	-0.127651	-5.85047
0.0902501	356.622	-0.125241	-12.6758	-0.096693	-20.3656	-4.56368	2.09897	-0.59632	-21.1458	-0.607141	1.22262	-2.50565	-33.6104	-4.64535	-0.102033	-5.87832
0.0952943	317.834	-0.116488	-12.8491	-0.0945979	-20.935	-4.6424	2.04759	-0.618294	-21.5681	-0.64948	1.18576	-2.51896	-34.6091	-4.98674	-0.0754894	-5.90588
0.100344	286.642	-0.102127	-13.0267	-0.0927848	-21.5397	-4.74811	1.99839	-0.640687	-22.0063	-0.696161	1.14962	-2.53297	-35.6621	-5.36478	-0.0477481	-5.93309
0.105398	261.01	-0.0894598	-13.2087	-0.0912836	-22.1811	-4.88331	1.9512	-0.663507	-22.462	-0.747617	1.11423	-2.54753	-36.7789	-5.78123	-0.0188437	-5.95948
0.110458	239.57	-0.0803862	-13.3953	-0.0903934	-22.8593	-5.05197	1.90599	-0.686611	-22.9359	-0.804776	1.0794	-2.56255	-37.9647	-6.24832	0.0108369	-5.98501
0.115523	221.373	-0.0748372	-13.5863	-0.0900904	-23.574	-5.25586	1.86263	-0.709854	-23.4293	-0.867669	1.04509	-2.57819	-39.2238	-6.77136	0.0412601	-6.01004
0.120595	205.735	-0.0699144	-13.7817	-0.090316	-24.3276	-5.49644	1.82098	-0.733204	-23.9438	-0.937061	1.01154	-2.59451	-40.5656	-7.35818	0.072628	-6.03449
0.125673	192.151	-0.0642435	-13.9818	-0.0907581	-25.1213	-5.77829	1.78098	-0.756611	-24.4806	-1.0144	0.978702	-2.61127	-41.9954	-8.02564	0.104917	-6.05816
0.130758	180.235	-0.0562887	-14.1868	-0.0912502	-25.9585	-6.10256	1.74254	-0.77995	-25.0406	-1.10019	0.946462	-2.62846	-43.5129	-8.78589	0.138045	-6.08107
0.135849	169.699	-0.0530103	-14.3973	-0.0919858	-26.8465	-6.47495	1.70551	-0.803203	-25.6256	-1.19489	0.914757	-2.64611	-45.1256	-9.64417	0.17195	-6.10317
0.140948	160.317	-0.0527482	-14.6134	-0.0933086	-27.7871	-6.90852	1.66982	-0.826388	-26.2378	-1.29949	0.883567	-2.66432	-46.8468	-10.6163	0.20659	-6.12455
0.146053	151.911	-0.0518598	-14.8352	-0.0949729	-28.7774	-7.41145	1.63547	-0.84941	-26.8793	-1.41634	0.853073	-2.68316	-48.6867	-11.7256	0.242303	-6.14536
0.151167	144.333	-0.0512104	-15.0631	-0.0968629	-29.82	-7.98715	1.6023	-0.872224	-27.5504	-1.54716	0.823265	-2.70243	-50.6544	-12.997	0.27917	-6.16484
0.156289	137.468	-0.0497156	-15.2973	-0.0996368	-30.9197	-8.64586	1.57022	-0.89485	-28.2539	-1.69116	0.794075	-2.72214	-52.763	-14.4616	0.316436	-6.18265
0.161418	131.217	-0.0470388	-15.5379	-0.103022	-32.0796	-9.40053	1.5392	-0.91728	-28.9931	-1.85125	0.765535	-2.74233	-55.0173	-16.1652	0.353463	-6.1995
0.166557	125.5	-0.045438	-15.785	-0.106867	-33.303	-10.2661	1.50918	-0.939481	-29.7696	-2.03003	0.737669	-2.76291	-57.4151	-18.1526	0.39096	-6.2165
0.171704	120.252	-0.0449629	-16.039	-0.111001	-34.5936	-11.2622	1.48007	-0.961471	-30.5879	-2.2272	0.710357	-2.78382	-59.9623	-20.4733	0.429981	-6.23289
0.17686	115.419	-0.045789	-16.3006	-0.115398	-35.9461	-12.4152	1.45186	-0.983246	-31.4529	-2.44925	0.68357	-2.80519	-62.6505	-23.2028	0.469789	-6.24726
0.182026	110.952	-0.046105	-16.5703	-0.120312	-37.3574	-13.7457	1.42452	-1.00474	-32.3643	-2.70248	0.65749	-2.82707	-65.4626	-26.4189	0.509693	-6.26062
0.187201	106.811	-0.0465245	-16.8483	-0.125916	-38.8254	-15.2867	1.39788	-1.02598	-33.3237	-2.98626	0.631956	-2.84918	-68.3722	-30.2215	0.550124	-6.27319
0.192386	102.961	-0.0461554	-17.1349	-0.132235	-40.3244	-17.0807	1.37197	-1.04703	-34.3366	-3.30389	0.606878	-2.87179	-71.3223	-34.7363	0.591173	-6.28458
0.197582	99.3728	-0.0465338	-17.4306	-0.139257	-41.833	-19.1511	1.34678	-1.06785	-35.408	-3.66077	0.582517	-2.89504	-74.2157	-40.1024	0.632871	-6.29482
0.202788	96.0192	-0.0459802	-17.7358	-0.146814	-43.3338	-21.5364	1.32225	-1.08844	-36.5431	-4.06304	0.558931	-2.91861	-76.9144	-46.4782	0.674817	-6.30334
0.208005	92.8774	-0.0460922	-18.0513	-0.154906	-44.8001	-24.2972	1.29832	-1.10879	-37.7448	-4.519	0.535966	-2.94246	-79.1717	-54.0345	0.71655	-6.31073
0.213233	89.9288	-0.0472511	-18.3779	-0.163846	-46.149	-27.5072	1.27497	-1.12894	-39.0182	-5.03233	0.51364	-2.96671	-80.66	-62.8871	0.758704	-6.31756
0.218473	87.1563	-0.04824	-18.716	-0.174283	-47.2685	-31.1928	1.2522	-1.14888	-40.3778	-5.61043	0.49196	-2.99125	-80.9649	-73.1304	0.801213	-6.32281
0.223724	84.5443	-0.0489671	-19.0657	-0.186037	-48.0867	-35.371	1.22994	-1.16861	-41.8241	-6.28036	0.470804	-3.01608	-79.4145	-84.7247	0.84374	-6.32699
0.228988	82.0783	-0.0485515	-19.4278	-0.198531	-48.4505	-40.0922	1.20818	-1.18815	-43.3537	-7.04624	0.450264	-3.04144	-75.2764	-97.2565	0.88664	-6.33016
0.234264	79.7457	-0.0483347	-19.8034	-0.212026	-48.1517	-45.3218	1.18693	-1.2075	-44.9815	-7.91294	0.430436	-3.06716	-67.9551	-109.99	0.929641	-6.3317
0.239553	77.5362	-0.048665	-20.1933	-0.227066	-47.0268	-50.98	1.16616	-1.22663	-46.7191	-8.90881	0.411353	-3.09324	-57.0331	-121.816	0.972384	-6.33202
0.244854	75.4399	-0.0488228	-20.5982	-0.243292	-44.8156	-56.9281	1.14579	-1.24552	-48.5697	-10.06	0.393019	-3.11955	-42.605	-131.362	1.01509	-6.33141
0.25017	73.4488	-0.0508057	-21.0196	-0.260644	-41.3099	-62.8451	1.12575	-1.26425	-50.5356	-11.3931	0.375204	-3.14598	-25.4396	-137.058	1.0579	-6.3296
0.255498	71.5562	-0.0524263	-21.4586	-0.280311	-36.4725	-68.3435	1.10609	-1.28289	-52.6214	-12.9392	0.357973	-3.17296	-7.38933	-137.879	1.10068	-6.32644
0.260841	69.7529	-0.0524029	-21.9158	-0.30242	-30.37	-73.0119	1.08689	-1.30138	-54.8262	-14.7395	0.341532	-3.20028	9.62412	-134.271	1.14308	-6.32187
0.266198	68.0334	-0.0547437	-22.3924	-0.326576	-23.2414	-76.4525	1.06802	-1.31967	-57.1509	-16.8382	0.325822	-3.22784	24.3656	-127.064	1.18513	-6.31632
0.27157	66.3931	-0.055681	-22.8896	-0.353748	-15.4771	-78.3721	1.04945	-1.33782	-59.5823	-19.3004	0.310852	-3.2557	35.9493	-117.464	1.22678	-6.30966
0.276957	64.8243	-0.0548688	-23.4087	-0.383144	-7.56744	-78.6335	1.03121	-1.35586	-62.0905	-22.1886	0.296652	-3.28375	44.2656	-106.923	1.26817	-6.30221
0.28236	63.3215	-0.0547062	-23.9526	-0.414836	-0.0247649	-77.3192	1.01329	-1.37381	-64.6559	-25.5676	0.283098	-3.31193	49.8213	-96.4414	1.30961	-6.29379
0.287778	61.8815	-0.0563798	-24.5228	-0.451255	6.73834	-74.7039	0.995715	-1.39163	-67.2257	-29.5439	0.270206	-3.34045	53.1805	-86.5192	1.35095	-6.28391
0.293212	60.5022	-0.0593616	-25.1197	-0.492595	12.5248	-71.1758	0.978422	-1.40931	-69.7126	-34.2225	0.258141	-3.36921	54.8132	-77.4549	1.39156	-6.27248
0.298662	59.1795	-0.0612815	-25.7454	-0.537313	17.2366	-67.0251	0.961403	-1.42688	-71.9804	-39.7165	0.246703	-3.39794	55.2214	-69.4048	1.43136	-6.26022
0.30413	57.9085	-0.0626884	-26.4038	-0.585914	20.8581	-62.6057	0.944636	-1.44436	-73.8184	-46.1102	0.235789	-3.42709	54.7998	-62.3366	1.4708	-6.24724
0.309614	56.6866	-0.0651556	-27.0978	-0.640873	23.5641	-58.2044	0.928144	-1.46176	-75.0185	-53.4421	0.225777	-3.45672	53.7971	-56.1858	1.50971	-6.23309
0.315116	55.5119	-0.0672761	-27.8286	-0.703037	25.4846	-53.9216	0.911905	-1.47907	-75.2742	-61.7548	0.216829	-3.48644	52.4639	-50.8504	1.54805	-6.21808
0.320636	54.3805	-0.068031	-28.5997	-0.771169	26.7335	-49.8777	0.895904	-1.4963	-74.1805	-70.9734	0.208669	-3.516	50.9025	-46.2207	1.58579	-6.20209
0.326174	53.2891	-0.0690028	-29.4167	-0.846449	27.4703	-46.1495	0.880132	-1.51348	-71.3082	-80.8695	0.201093	-3.54565	49.2355	-42.2151	1.62284	-6.18523
0.331731	52.2367	-0.0712979	-30.2835	-0.932783	27.8128	-42.7431	0.864639	-1.53062	-66.1917	-90.9667	0.19424	-3.57552	47.5416	-38.7222	1.65944	-6.16761
0.337306	51.2216	-0.0726057	-31.2022	-1.03186	27.8581	-39.6577	0.849398	-1.54765	-58.6151	-100.538	0.18816	-3.60548	45.8332	-35.6758	1.69502	-6.14877
0.342901	50.2402	-0.0735586	-32.1783	-1.14224	27.6897	-36.8738	0.834316	-1.56459	-48.6304	-108.779	0.182825	-3.6356	44.1661	-33.022	1.7298	-6.12968
0.348516	49.2913	-0.0756955	-33.2189	-1.268	27.3566	-34.3675	0.819476	-1.58155	-36.6018	-114.797	0.178372	-3.66592	42.5706	-30.6768	1.7642	-6.10999
0.354151	48.3742	-0.0785742	-34.3279	-1.4125	26.9172	-32.1162	0.804862	-1.59842	-23.392	-117.904	0.174857	-3.69623	41.0229	-28.5985	1.7979	-6.08939
0.359807	47.4875	-0.0813063	-35.5119	-1.57471	26.3997	-30.086	0.79041	-1.61523	-10.0784	-117.948	0.172215	-3.72647	39.5405	-26.76	1.83104	-6.06825
0.365483	46.629	-0.0830513	-36.7819	-1.75644	25.8243	-28.2574	0.776136	-1.63206	2.4008	-115.199	0.17033	-3.75654	38.1325	-25.1189	1.86381	-6.04623
0.371181	45.7966	-0.0848522	-38.152	-1.96197	25.2152	-26.6111	0.76208	-1.6489	13.3283	-110.216	0.169092	-3.78661	36.7868	-23.6529	1.89522	-6.02291
0.376901	44.9895	-0.0870229	-39.6316	-2.20485	24.5844	-25.1305	0.748303	-1.66574	22.3307	-103.742	0.168684	-3.81686	35.5114	-22.3366	1.92572	-5.99965
0.382643	44.2063	-0.0891798	-41.2291	-2.48727	23.9541	-23.7976	0.734722	-1.68247	29.3117	-96.454	0.169214	-3.84696	34.2971	-21.1533	1.95579	-5.97585
0.388408	43.4469	-0.0925816	-42.9595	-2.81569	23.3324	-22.5892	0.721285	-1.69916	34.4338	-88.9787	0.170617	-3.87697	33.1475	-20.0858	1.98494	-5.95108
0.394195	42.7101	-0.0946931	-44.8395	-3.19797	22.723	-21.4831	0.707999	-1.71587	38.0159	-81.7073	0.172799	-3.90665	32.0578	-19.1168	2.01272	-5.92591
0.400006	41.9928	-0.0956747	-46.8914	-3.64234	22.1114	-20.4767	0.694894	-1.73262	40.3567	-74.8364	0.175586	-3.93625	31.0217	-18.2362	2.04013	-5.901
0.405842	41.2949	-0.0993066	-49.1458	-4.16307	21.5203	-19.5665	0.682041	-1.74941	41.6792	-68.4937	0.179222	-3.96595	30.0374	-17.4353	2.06696	-5.87519
0.411701	40.6175	-0.102918	-51.6278	-4.79086	20.9553	-18.7284	0.669362	-1.76612	42.2529	-62.7761	0.183777	-3.99534	29.103	-16.7066	2.0927	-5.84881
0.417586	39.9581	-0.105891	-54.3663	-5.54107	20.3998	-17.9555	0.656865	-1.78289	42.3144	-57.6641	0.189051	-4.02455	28.2191	-16.0396	2.11753	-5.8223
0.423496	39.3164	-0.110181	-57.4079	-6.44188	19.8606	-17.2489	0.644588	-1.79966	42.02	-53.0825	0.195135	-4.05368	27.3806	-15.4267	2.1417	-5.79555
0.429431	38.6925	-0.114421	-60.8052	-7.54034	19.3435	-16.5987	0.632479	-1.81639	41.4407	-48.9699	0.202232	-4.08267	26.5857	-14.8591	2.16498	-5.76838
0.435393	38.0847	-0.117636	-64.6143	-8.89567	18.8441	-15.9975	0.620517	-1.83314	40.6418	-45.3101	0.210269	-4.11111	25.8271	-14.3301	2.18746	-5.7411
0.441382	37.4918	-0.12113	-68.9027	-10.5795	18.3627	-15.4415	0.608738	-1.84995	39.7211	-42.0732	0.219007	-4.13913	25.0974	-13.8414	2.20946	-5.7136
0.447398	36.9138	-0.125062	-73.7721	-12.6839	17.8997	-14.925	0.597173	-1.86679	38.7447	-39.1902	0.228315	-4.16667	24.3996	-13.3965	2.23036	-5.68547
0.453442	36.3505	-0.1292	-79.3377	-15.3782	17.4511	-14.4453	0.585784	-1.88361	37.7265	-36.6092	0.238175	-4.19414	23.7407	-12.9801	2.25034	-5.65746
0.459513	35.8009	-0.132566	-85.7033	-18.8869	17.0179	-14.0021	0.574565	-1.90047	36.6958	-34.2951	0.249059	-4.22162	23.1057	-12.5975	2.26963	-5.62943
0.465614	35.2636	-0.136239	-93.006	-23.4871	16.604	-13.5905	0.563497	-1.91734	35.6677	-32.2003	0.260948	-4.24832	22.5061	-12.2421	2.28823	-5.60129
0.471744	34.7397	-0.141194	-101.455	-29.6241	16.2063	-13.2059	0.552613	-1.93432	34.618	-30.3224	0.273461	-4.27451	21.9349	-11.9057	2.3064	-5.57303
0.477904	34.2287	-0.144649	-111.165	-38.0854	15.8236	-12.8458	0.541991	-1.95134	33.6033	-28.6516	0.286586	-4.30017	21.3852	-11.5905	2.32347	-5.54421
0.484094	33.7275	-0.146621	-122.061	-49.9479	15.4548	-12.5091	0.531548	-1.96829	32.6425	-27.1312	0.30014	-4.32538	20.859	-11.2939	2.33959	-5.51568
0.490316	33.2365	-0.151497	-133.762	-66.7929	15.1001	-12.194	0.52122	-1.9853	31.7043	-25.737	0.314489	-4.35072	20.3521	-11.0158	2.35526	-5.48733
0.496568	32.7578	-0.156961	-144.986	-91.0222	14.7588	-11.8996	0.511111	-2.00243	30.7921	-24.4625	0.329993	-4.37535	19.8647	-10.756	2.37034	-5.45873
0.502853	32.2896	-0.161483	-152.196	-125.742	14.4339	-11.6207	0.50122	-2.01951	29.9025	-23.3058	0.346051	-4.39902	19.3972	-10.5136	2.38445	-5.42994
0.50917	31.8311	-0.166751	-147.243	-172.822	14.1181	-11.3557	0.491428	-2.03661	29.0551	-22.2519	0.36258	-4.42239	18.9495	-10.2857	2.39765	-5.40145
0.515521	31.3828	-0.172329	-117.073	-226.045	13.8116	-11.1074	0.481814	-2.05391	28.2447	-21.2814	0.379843	-4.44517	18.5199	-10.0706	2.4105	-5.37337
0.521905	30.9437	-0.177575	-55.1849	-264.394	13.5179	-10.8732	0.472481	-2.07125	27.466	-20.3812	0.397773	-4.46734	18.1066	-9.86742	2.4231	-5.34516
0.528323	30.5136	-0.18346	21.0693	-264.184	13.2337	-10.6506	0.46343	-2.08862	26.7075	-19.557	0.416216	-4.48871	17.7095	-9.67756	2.43497	-5.31658
0.534777	30.0926	-0.189609	79.7555	-228.253	12.9567	-10.4418	0.454545	-2.10586	25.9896	-18.7955	0.43517	-4.50966	17.3315	-9.4935	2.44605	-5.28794
0.541266	29.6799	-0.195386	108.772	-181.287	12.6918	-10.2458	0.445717	-2.1232	25.2966	-18.0856	0.454795	-4.52989	16.9625	-9.31594	2.45602	-5.25933
0.547791	29.2757	-0.202065	116.642	-140.239	12.4379	-10.0581	0.437142	-2.14074	24.6249	-17.4308	0.474793	-4.54924	16.6026	-9.15193	2.46535	-5.23136
0.554354	28.8796	-0.207691	114.034	-109.079	12.1901	-9.8793	0.428851	-2.1582	23.9817	-16.8299	0.49502	-4.56812	16.259	-8.99773	2.47454	-5.20367
0.560954	28.49	-0.213419	107.358	-86.3492	11.9506	-9.71027	0.420662	-2.17566	23.3724	-16.27	0.51591	-4.58678	15.9284	-8.84953	2.48321	-5.17568
0.567592	28.1079	-0.220884	99.5192	-69.7791	11.7188	-9.5504	0.412634	-2.19328	22.7873	-15.7459	0.537595	-4.60457	15.6077	-8.7091	2.49085	-5.14772
0.574269	27.7338	-0.227944	91.7923	-57.5312	11.4956	-9.39913	0.404871	-2.21098	22.2262	-15.2549	0.559866	-4.62152	15.2991	-8.57394	2.49794	-5.12034
0.580985	27.3662	-0.234767	84.6264	-48.3201	11.2817	-9.25349	0.397294	-2.22868	21.6863	-14.7983	0.582469	-4.63734	14.9982	-8.44578	2.50466	-5.09322
0.587742	27.0053	-0.242578	78.1824	-41.2737	11.0728	-9.11389	0.389987	-2.2466	21.1749	-14.3645	0.605042	-4.65239	14.7078	-8.32513	2.51091	-5.06626
0.59454	26.6514	-0.250408	72.4683	-35.7342	10.8714	-8.97971	0.382987	-2.26435	20.6758	-13.9516	0.62803	-4.66725	14.4278	-8.20814	2.51696	-5.03951
0.601379	26.3045	-0.258492	67.3664	-31.3298	10.6736	-8.85122	0.376091	-2.28217	20.188	-13.5703	0.651628	-4.6811	14.1536	-8.09924	2.52232	-5.0126
0.608261	25.9633	-0.264894	62.8323	-27.7589	10.4809	-8.73079	0.369386	-2.30008	19.725	-13.2146	0.675449	-4.69404	13.892	-7.99632	2.52714	-4.986
0.615186	25.6271	-0.27235	58.7716	-24.8692	10.2967	-8.61652	0.362959	-2.31812	19.2808	-12.8781	0.69946	-4.70622	13.6404	-7.89483	2.53146	-4.95958
0.622155	25.2963	-0.280093	55.1754	-22.4789	10.1193	-8.5051	0.356793	-2.33608	18.8533	-12.5587	0.723715	-4.71762	13.394	-7.79626	2.53503	-4.93344
0.629169	24.9715	-0.288948	51.9565	-20.4525	9.94484	-8.39779	0.350798	-2.35413	18.4392	-12.259	0.748028	-4.72808	13.1535	-7.70261	2.53863	-4.90791
0.636229	24.652	-0.297171	49.0377	-18.7349	9.77574	-8.29544	0.345018	-2.37219	18.0449	-11.9729	0.772305	-4.73796	12.9201	-7.61519	2.5418	-4.88218
0.643334	24.3377	-0.306749	46.3965	-17.2911	9.61108	-8.19721	0.33945	-2.39039	17.6606	-11.7008	0.796796	-4.74739	12.6966	-7.52962	2.54447	-4.85667
0.650487	24.0297	-0.316649	44.0195	-16.0357	9.45035	-8.10443	0.334166	-2.40861	17.29	-11.4431	0.821683	-4.75615	12.4774	-7.44657	2.5467	-4.83134
0.657688	23.7268	-0.325321	41.8476	-14.945	9.29706	-8.01497	0.329112	-2.42687	16.9319	-11.1981	0.846825	-4.76399	12.2637	-7.36743	2.54831	-4.80623
0.664938	23.428	-0.333799	39.8642	-13.9875	9.14676	-7.92811	0.324349	-2.44524	16.5853	-10.9647	0.872193	-4.77104	12.0558	-7.29314	2.54956	-4.7816
0.672238	23.133	-0.342373	38.0403	-13.1418	9.00152	-7.84379	0.319859	-2.4635	16.2486	-10.7442	0.89762	-4.77697	11.8561	-7.22094	2.55052	-4.75733
0.679588	22.8415	-0.352272	36.3567	-12.3972	8.85787	-7.76279	0.315541	-2.48186	15.9252	-10.5354	0.922753	-4.78202	11.6612	-7.15089	2.55153	-4.73327
0.68699	22.5555	-0.364444	34.804	-11.7408	8.719	-7.68606	0.311496	-2.50024	15.6146	-10.3315	0.947826	-4.78666	11.4719	-7.08266	2.55189	-4.70898
0.694445	22.2755	-0.376029	33.3722	-11.1527	8.58488	-7.61165	0.307722	-2.51871	15.3067	-10.1385	0.973041	-4.79052	11.2866	-7.01674	2.55156	-4.6852
0.701953	21.9995	-0.386232	32.0432	-10.6207	8.45379	-7.53946	0.304244	-2.53711	15.0108	-9.95603	0.998051	-4.79347	11.1058	-6.95322	2.55119	-4.66208
0.709515	21.727	-0.397388	30.803	-10.1404	8.32661	-7.46916	0.300948	-2.55552	14.723	-9.78461	1.02304	-4.79608	10.9291	-6.89298	2.55092	-4.63899
0.717133	21.4586	-0.40826	29.6442	-9.70852	8.20106	-7.40129	0.297854	-2.57399	14.4496	-9.61853	1.04822	-4.79782	10.758	-6.83531	2.54988	-4.6157
0.724807	21.1936	-0.419503	28.5629	-9.32065	8.07938	-7.3358	0.295042	-2.5926	14.1817	-9.45691	1.07314	-4.79852	10.5917	-6.77856	2.54841	-4.59308
0.732538	20.9322	-0.431559	27.5553	-8.96511	7.95886	-7.27314	0.292603	-2.61122	13.9196	-9.30352	1.09782	-4.79877	10.4281	-6.72499	2.54679	-4.5709
0.740328	20.6746	-0.44407	26.6099	-8.63507	7.84245	-7.21437	0.290458	-2.62976	13.6665	-9.15656	1.12251	-4.79828	10.271	-6.67251	2.54515	-4.54898
0.748178	20.4209	-0.457368	25.7166	-8.32909	7.73128	-7.1567	0.288511	-2.64828	13.4196	-9.01541	1.14662	-4.7968	10.1163	-6.6214	2.54318	-4.52715
0.756088	20.1716	-0.471307	24.8705	-8.05158	7.62178	-7.09918	0.286831	-2.6669	13.1791	-8.88093	1.17077	-4.79553	9.96577	-6.57168	2.54124	-4.50565
0.764061	19.9265	-0.484547	24.0729	-7.79739	7.51299	-7.04463	0.285443	-2.68543	12.9458	-8.75277	1.19509	-4.79301	9.81766	-6.52544	2.53885	-4.484
0.772096	19.6845	-0.496843	23.319	-7.56437	7.40917	-6.99257	0.284303	-2.70413	12.7201	-8.62905	1.21883	-4.7896	9.67686	-6.47871	2.53596	-4.46272
0.780195	19.4444	-0.508974	22.6063	-7.34874	7.30818	-6.94007	0.283534	-2.72269	12.4993	-8.51154	1.24211	-4.78588	9.53602	-6.43249	2.53286	-4.44194
0.788359	19.2073	-0.523234	21.931	-7.15094	7.20622	-6.88982	0.282997	-2.74137	12.2878	-8.3976	1.26545	-4.78185	9.39817	-6.38965	2.52984	-4.42143
0.79659	18.9737	-0.536839	21.2923	-6.96498	7.10926	-6.84231	0.282881	-2.76001	12.0809	-8.28597	1.28856	-4.77677	9.26581	-6.34747	2.52635	-4.4009
0.804889	18.7431	-0.551914	20.6838	-6.7919	7.01391	-6.79517	0.283094	-2.77849	11.8779	-8.17748	1.31127	-4.77123	9.13545	-6.30501	2.52271	-4.38087
0.813256	18.5158	-0.566302	20.1053	-6.63171	6.92035	-6.74964	0.2835	-2.79685	11.6771	-8.07588	1.33371	-4.76509	9.00614	-6.26526	2.5189	-4.36104
0.821694	18.2916	-0.581815	19.5557	-6.47973	6.82886	-6.70592	0.284035	-2.8152	11.4847	-7.98038	1.35578	-4.75831	8.88194	-6.22654	2.51487	-4.34148
0.830204	18.0692	-0.596016	19.0293	-6.33656	6.74011	-6.66357	0.284851	-2.83379	11.3007	-7.88559	1.37735	-4.75096	8.75922	-6.18878	2.51076	-4.32222
0.838787	17.8504	-0.61458	18.5254	-6.20461	6.65332	-6.62217	0.286123	-2.85223	11.1188	-7.79152	1.39838	-4.74327	8.63991	-6.15189	2.50642	-4.30309
0.847444	17.636	-0.629865	18.0455	-6.08067	6.56867	-6.58188	0.287651	-2.87066	10.9386	-7.70205	1.41945	-4.73551	8.52211	-6.11676	2.50184	-4.28431
0.856176	17.4233	-0.646092	17.5859	-5.96237	6.48628	-6.54207	0.289516	-2.88905	10.7636	-7.6182	1.44016	-4.72667	8.4086	-6.08246	2.49733	-4.26585
0.864986	17.2131	-0.661941	17.1436	-5.85252	6.40449	-6.50301	0.291709	-2.90739	10.5959	-7.53544	1.46022	-4.71753	8.29702	-6.04823	2.49245	-4.24743
0.873875	17.0043	-0.677923	16.7204	-5.75101	6.32451	-6.46554	0.294234	-2.92565	10.4293	-7.45465	1.47994	-4.70819	8.18717	-6.01534	2.48754	-4.22952
0.882845	16.7981	-0.696566	16.3163	-5.65497	6.2464	-6.42894	0.29707	-2.94379	10.2662	-7.37847	1.49949	-4.69851	8.08064	-5.98323	2.48264	-4.21174
0.891896	16.5957	-0.715092	15.9287	-5.56224	6.16918	-6.39349	0.300166	-2.96184	10.1087	-7.30652	1.51882	-4.68823	7.9764	-5.9506	2.47757	-4.19408
0.90103	16.3963	-0.733966	15.5542	-5.47445	6.094	-6.35967	0.303539	-2.97987	9.95888	-7.23276	1.53757	-4.67728	7.87239	-5.91891	2.47232	-4.17664
0.910249	16.1998	-0.75198	15.1936	-5.39329	6.0211	-6.32669	0.30726	-2.99784	9.80621	-7.1608	1.55591	-4.66613	7.77083	-5.88825	2.46704	-4.15943
0.919556	16.0047	-0.769256	14.8477	-5.31616	5.95007	-6.29386	0.311323	-3.01567	9.65797	-7.09309	1.57358	-4.65435	7.66984	-5.8598	2.46142	-4.1423
0.928951	15.8113	-0.787974	14.5142	-5.24302	5.8798	-6.26116	0.315615	-3.03333	9.51295	-7.02859	1.59067	-4.64265	7.57358	-5.83251	2.45578	-4.1256
0.938436	15.6195	-0.806346	14.1931	-5.17516	5.80949	-6.23021	0.320138	-3.05108	9.37304	-6.96599	1.60763	-4.63084	7.47962	-5.80369	2.44982	-4.10904
0.948013	15.4306	-0.828536	13.8857	-5.10987	5.74286	-6.20058	0.325113	-3.06876	9.23606	-6.90484	1.62428	-4.61851	7.38457	-5.77616	2.44414	-4.09299
0.957683	15.2459	-0.848426	13.5891	-5.04435	5.6761	-6.17097	0.330445	-3.08621	9.10291	-6.84451	1.64034	-4.60578	7.29316	-5.75017	2.43811	-4.07671
0.96745	15.0626	-0.868304	13.299	-4.982	5.612	-6.14265	0.33606	-3.10362	8.97125	-6.78509	1.65587	-4.59305	7.20331	-5.72439	2.4317	-4.06103
0.977314	14.881	-0.888367	13.017	-4.92495	5.54886	-6.11398	0.342023	-3.12076	8.84109	-6.72824	1.67144	-4.58032	7.11545	-5.69909	2.42603	-4.04598
0.987279	14.701	-0.908873	12.7454	-4.8746	5.48564	-6.08649	0.348219	-3.13787	8.71399	-6.67446	1.68653	-4.56671	7.02924	-5.67397	2.42012	-4.03027
0.997344	14.5234	-0.930802	12.4872	-4.82504	5.42535	-6.06036	0.354781	-3.15481	8.59136	-6.6218	1.70089	-4.55305	6.94412	-5.64939	2.41378	-4.01485
1.00751	14.3489	-0.952572	12.237	-4.77472	5.36586	-6.03403	0.361579	-3.17155	8.47052	-6.56951	1.71491	-4.53946	6.86051	-5.62609	2.40729	-3.99988
1.01779	14.1753	-0.972902	11.9923	-4.72676	5.30826	-6.00777	0.368687	-3.18839	8.35071	-6.52006	1.72883	-4.52567	6.78024	-5.60216	2.40085	-3.98525
1.02817	14.0035	-0.99636	11.7548	-4.68183	5.24966	-5.98159	0.376322	-3.20492	8.23606	-6.47173	1.74232	-4.51129	6.69867	-5.57865	2.39451	-3.97078
1.03867	13.8347	-1.01852	11.5249	-4.63982	5.19219	-5.95773	0.38424	-3.22119	8.12238	-6.42341	1.75492	-4.49669	6.62019	-5.55648	2.38797	-3.95638
1.04927	13.6674	-1.04167	11.3024	-4.59851	5.13765	-5.93471	0.392392	-3.23717	8.00984	-6.37705	1.76744	-4.48259	6.54312	-5.53372	2.38148	-3.94237
1.06	13.5028	-1.065	11.0853	-4.56124	5.08404	-5.91109	0.400723	-3.25301	7.89983	-6.33301	1.77948	-4.46774	6.46626	-5.51124	2.37508	-3.92844
1.07084	13.3395	-1.08714	10.8771	-4.52489	5.03132	-5.88767	0.409259	-3.26868	7.79307	-6.28988	1.79125	-4.4532	6.39017	-5.49039	2.36858	-3.9145
1.0818	13.1774	-1.11102	10.6745	-4.48857	4.9792	-5.86452	0.418166	-3.28457	7.68754	-6.24798	1.80236	-4.43802	6.31699	-5.47044	2.3617	-3.90071
1.09288	13.0175	-1.13492	10.4761	-4.45447	4.92757	-5.84206	0.427664	-3.29984	7.58488	-6.20777	1.81316	-4.42338	6.24572	-5.44968	2.35487	-3.88751
1.10409	12.8596	-1.16023	10.2838	-4.42321	4.87729	-5.82031	0.437219	-3.31495	7.4852	-6.16785	1.82374	-4.40837	6.17442	-5.42876	2.34832	-3.87443
1.11542	12.705	-1.18534	10.0985	-4.39226	4.82715	-5.7992	0.447139	-3.32993	7.38674	-6.12807	1.83403	-4.39329	6.10415	-5.40868	2.34151	-3.86121
1.12689	12.5513	-1.20833	9.91725	-4.36143	4.77956	-5.77907	0.457314	-3.34437	7.28938	-6.0895	1.84371	-4.37783	6.03519	-5.38903	2.33469	-3.84841
1.13849	12.3982	-1.23387	9.73961	-4.33405	4.73251	-5.75811	0.467555	-3.35897	7.19409	-6.05203	1.85298	-4.36261	5.96694	-5.37013	2.32766	-3.83571
1.15023	12.248	-1.25976	9.569	-4.3068	4.68543	-5.73774	0.478222	-3.37317	7.09999	-6.01551	1.8617	-4.34722	5.9011	-5.35146	2.32082	-3.82353
1.1621	12.1002	-1.28542	9.40181	-4.28153	4.64014	-5.71815	0.489218	-3.38749	7.00729	-5.98093	1.87024	-4.3323	5.83548	-5.33258	2.31412	-3.81135
1.17412	11.9538	-1.31	9.24081	-4.25593	4.59476	-5.69834	0.500675	-3.40093	6.91835	-5.94652	1.87867	-4.31712	5.77131	-5.31414	2.30747	-3.79922
1.18629	11.808	-1.33531	9.08246	-4.23058	4.55007	-5.6799	0.511937	-3.41442	6.82815	-5.91324	1.88677	-4.30181	5.70801	-5.29545	2.30059	-3.78707
1.1986	11.6636	-1.36143	8.92717	-4.20723	4.50768	-5.66216	0.523633	-3.42788	6.74227	-5.88194	1.89446	-4.28635	5.64473	-5.27711	2.29355	-3.7753
1.21107	11.5216	-1.38888	8.77642	-4.18568	4.46643	-5.64343	0.535808	-3.44098	6.6583	-5.84987	1.90172	-4.27093	5.58216	-5.2601	2.28684	-3.76391
1.2237	11.3815	-1.4148	8.6305	-4.16512	4.42453	-5.62445	0.548162	-3.45354	6.57465	-5.81822	1.90857	-4.25551	5.52209	-5.24347	2.28005	-3.75232
1.23648	11.2419	-1.44203	8.48893	-4.14302	4.38353	-5.60661	0.560625	-3.46613	6.4929	-5.78723	1.915	-4.24024	5.46205	-5.22676	2.27326	-3.741
1.24943	11.1054	-1.47145	8.34793	-4.12317	4.34317	-5.58912	0.573555	-3.47828	6.41115	-5.75719	1.9213	-4.22523	5.40432	-5.2102	2.26632	-3.72971
1.26255	10.9716	-1.49767	8.2121	-4.10468	4.30401	-5.57215	0.586564	-3.48997	6.3315	-5.72902	1.92745	-4.21007	5.34594	-5.19336	2.25933	-3.71878
1.27583	10.838	-1.52531	8.07976	-4.08605	4.26573	-5.55499	0.599705	-3.50172	6.25462	-5.70104	1.93322	-4.19487	5.28946	-5.17714	2.25252	-3.70813
1.2893	10.7061	-1.55236	7.94972	-4.06847	4.22715	-5.53812	0.613298	-3.51302	6.17827	-5.67282	1.93879	-4.17982	5.23281	-5.16069	2.24587	-3.6975
1.30294	10.5755	-1.58072	7.82322	-4.0521	4.19046	-5.52239	0.627105	-3.52403	6.10249	-5.64592	1.94407	-4.16464	5.17701	-5.14521	2.23908	-3.68682
1.31676	10.4473	-1.60849	7.70042	-4.03556	4.15446	-5.50599	0.641111	-3.53452	6.02944	-5.61973	1.94906	-4.14955	5.12253	-5.13031	2.23227	-3.67645
1.33078	10.3198	-1.63576	7.57947	-4.01981	4.11881	-5.48973	0.655175	-3.54487	5.95659	-5.59377	1.95381	-4.13443	5.07004	-5.11479	2.22549	-3.66623
1.34499	10.1935	-1.66475	7.46178	-4.00514	4.08379	-5.47385	0.669587	-3.55491	5.88617	-5.56833	1.95792	-4.11919	5.01607	-5.09888	2.21879	-3.65618
1.35939	10.0698	-1.69336	7.34743	-3.99011	4.0499	-5.45798	0.684062	-3.56429	5.8153	-5.54318	1.96189	-4.10462	4.96386	-5.08434	2.21216	-3.64622
1.374	9.94738	-1.72131	7.23441	-3.97633	4.01512	-5.442	0.698506	-3.57392	5.74656	-5.51963	1.96575	-4.08994	4.91191	-5.06983	2.20537	-3.63631
1.38882	9.82559	-1.74965	7.12546	-3.96257	3.98232	-5.42766	0.713551	-3.58314	5.6801	-5.49559	1.96951	-4.07547	4.86139	-5.05604	2.19881	-3.62684
1.40385	9.70548	-1.77944	7.01791	-3.9489	3.9504	-5.41237	0.728777	-3.59174	5.61275	-5.47135	1.9731	-4.06087	4.81217	-5.04197	2.19235	-3.61721
1.4191	9.58825	-1.80898	6.91252	-3.93625	3.91815	-5.39706	0.743984	-3.60004	5.54599	-5.44957	1.97638	-4.04635	4.76343	-5.02737	2.18571	-3.60765
1.43458	9.47193	-1.83626	6.80998	-3.92416	3.8873	-5.38261	0.759272	-3.60808	5.48395	-5.42797	1.97963	-4.03203	4.71442	-5.01307	2.17905	-3.59845
1.45028	9.35578	-1.86671	6.70987	-3.91193	3.85654	-5.3675	0.774866	-3.61614	5.41958	-5.40534	1.98255	-4.01742	4.66693	-4.99939	2.17272	-3.58954
1.46622	9.24337	-1.89574	6.61111	-3.90051	3.82578	-5.35314	0.79101	-3.62351	5.35853	-5.38452	1.98518	-4.00314	4.61959	-4.98526	2.16645	-3.58041
1.4824	9.1311	-1.92311	6.51532	-3.88942	3.79673	-5.33969	0.80702	-3.63004	5.29725	-5.36293	1.98756	-3.98886	4.57214	-4.97196	2.16005	-3.5714
1.49883	9.01903	-1.9532	6.42111	-3.87868	3.7686	-5.32541	0.822814	-3.63672	5.23693	-5.34253	1.98976	-3.97493	4.52707	-4.95926	2.15373	-3.5627
1.51552	8.90995	-1.98219	6.32928	-3.8685	3.74013	-5.31083	0.839002	-3.64303	5.17808	-5.32273	1.99216	-3.96116	4.48129	-4.94578	2.14755	-3.55408
1.53247	8.80161	-2.01168	6.23986	-3.85805	3.71249	-5.29709	0.8553	-3.64889	5.12029	-5.30321	1.99417	-3.94688	4.43712	-4.93332	2.14155	-3.54553
1.54969	8.69508	-2.041	6.15157	-3.84758	3.68548	-5.28318	0.871683	-3.65448	5.06382	-5.28403	1.99575	-3.93309	4.39351	-4.92016	2.13545	-3.53686
1.56718	8.58969	-2.0702	6.06463	-3.83793	3.65872	-5.26943	0.888266	-3.65969	5.00878	-5.26445	1.99731	-3.91957	4.34978	-4.9071	2.12925	-3.52847
1.58496	8.4861	-2.10068	5.9799	-3.82917	3.6331	-5.25617	0.904903	-3.66437	4.95262	-5.24499	1.99883	-3.90618	4.30686	-4.89464	2.12323	-3.52036
1.60303	8.38508	-2.12852	5.89786	-3.82008	3.6081	-5.24233	0.921488	-3.66884	4.89841	-5.22742	2.0005	-3.89294	4.26442	-4.88232	2.11736	-3.51228
1.6214	8.28327	-2.15667	5.81648	-3.81116	3.58277	-5.22848	0.938227	-3.67304	4.84595	-5.20958	2.00188	-3.8793	4.22313	-4.87011	2.1116	-3.50429
1.64008	8.18266	-2.18585	5.73742	-3.80242	3.55924	-5.21548	0.955142	-3.67693	4.79354	-5.1915	2.00303	-3.8661	4.18106	-4.8578	2.10579	-3.4963
1.65908	8.08403	-2.21516	5.65899	-3.79444	3.53479	-5.20105	0.972261	-3.68039	4.74209	-5.17443	2.00402	-3.85287	4.14087	-4.84692	2.10022	-3.48869
1.67841	7.98726	-2.24449	5.58391	-3.78643	3.51143	-5.18836	0.989405	-3.68329	4.69264	-5.15742	2.005	-3.84004	4.10182	-4.8351	2.09476	-3.48086
1.69807	7.89185	-2.27175	5.5091	-3.77813	3.48879	-5.17505	1.00653	-3.68603	4.64272	-5.13987	2.00602	-3.8271	4.06211	-4.82282	2.08932	-3.47319
1.71808	7.79592	-2.30109	5.43635	-3.77008	3.46649	-5.16182	1.02383	-3.68824	4.59398	-5.1235	2.00672	-3.81418	4.02312	-4.81165	2.08394	-3.46557
1.73845	7.70307	-2.32957	5.3641	-3.76244	3.44501	-5.1488	1.04108	-3.69013	4.54634	-5.10723	2.00763	-3.80182	3.98556	-4.8004	2.07857	-3.45805
1.75918	7.61069	-2.35772	5.2942	-3.75537	3.42386	-5.13549	1.05837	-3.69168	4.49959	-5.09094	2.0083	-3.78884	3.9476	-4.78841	2.07329	-3.45076
1.78029	7.51957	-2.3867	5.22579	-3.74797	3.40364	-5.12238	1.07576	-3.69297	4.45279	-5.07503	2.00886	-3.77667	3.90994	-4.77729	2.06832	-3.44366
1.8018	7.43069	-2.4143	5.15829	-3.74073	3.38318	-5.10858	1.09326	-3.69375	4.40827	-5.06006	2.00971	-3.76433	3.87304	-4.76671	2.06344	-3.43634
1.8237	7.34177	-2.44181	5.09245	-3.7338	3.36309	-5.09575	1.11075	-3.69424	4.36368	-5.04431	2.01028	-3.75176	3.83751	-4.75619	2.05858	-3.42922
1.84602	7.25388	-2.46978	5.02782	-3.72692	3.34475	-5.08317	1.12825	-3.69422	4.32116	-5.02913	2.01076	-3.73968	3.80182	-4.74503	2.05389	-3.4222
1.86877	7.16761	-2.49854	4.96467	-3.72008	3.32605	-5.0691	1.14571	-3.69411	4.2774	-5.01288	2.01129	-3.72756	3.76713	-4.73447	2.04932	-3.4152
1.89196	7.08381	-2.52593	4.90235	-3.71339	3.30773	-5.05605	1.16342	-3.69352	4.23501	-4.99856	2.01189	-3.71568	3.73199	-4.72344	2.04485	-3.40828
1.91561	7.00015	-2.55298	4.84157	-3.70719	3.29018	-5.04294	1.18115	-3.6925	4.1937	-4.9841	2.01257	-3.70363	3.69809	-4.71364	2.04059	-3.4015
1.93972	6.91763	-2.58022	4.78256	-3.70079	3.27353	-5.02966	1.19874	-3.69084	4.15344	-4.96966	2.01291	-3.69151	3.66474	-4.70326	2.0364	-3.39458
1.96433	6.8366	-2.60722	4.72402	-3.69435	3.25666	-5.01568	1.21613	-3.68932	4.11306	-4.9552	2.0134	-3.68008	3.63199	-4.69304	2.03239	-3.38797
1.98943	6.75677	-2.63402	4.66759	-3.68807	3.24061	-5.00257	1.23386	-3.68738	4.07419	-4.94196	2.01397	-3.6682	3.59941	-4.68271	2.02852	-3.38114
2.01506	6.67827	-2.65996	4.61121	-3.68153	3.22488	-4.98877	1.25164	-3.68499	4.03691	-4.92831	2.01451	-3.65684	3.56757	-4.67286	2.02473	-3.37458
2.04122	6.60012	-2.68654	4.557	-3.67537	3.20985	-4.97543	1.26935	-3.68208	3.99974	-4.91389	2.01527	-3.64528	3.53636	-4.66282	2.02122	-3.36804
2.06793	6.52438	-2.71186	4.50257	-3.66901	3.19542	-4.9616	1.28693	-3.67901	3.96295	-4.90004	2.01596	-3.63379	3.50536	-4.65264	2.01783	-3.36142
2.09522	6.44818	-2.7378	4.45072	-3.66342	3.18159	-4.94758	1.30463	-3.67563	3.92714	-4.88661	2.01675	-3.62245	3.47439	-4.64286	2.01462	-3.35501
2.12311	6.3747	-2.76273	4.39931	-3.65702	3.16747	-4.93296	1.32236	-3.67188	3.89212	-4.87317	2.01754	-3.61099	3.4448	-4.6339	2.01169	-3.34851
2.15161	6.30076	-2.78786	4.34921	-3.6509	3.15384	-4.91931	1.34014	-3.66786	3.85792	-4.85997	2.01839	-3.59988	3.4156	-4.6241	2.00884	-3.34191
2.18075	6.22903	-2.81309	4.29974	-3.64468	3.14132	-4.90559	1.35803	-3.6634	3.82497	-4.84679	2.01951	-3.5887	3.38665	-4.61468	2.00619	-3.33559
2.21055	6.15881	-2.83702	4.25165	-3.63885	3.12944	-4.89129	1.37585	-3.65843	3.79224	-4.83304	2.02067	-3.57742	3.35846	-4.60561	2.00379	-3.32903
2.24104	6.0884	-2.86101	4.20473	-3.63286	3.11806	-4.87671	1.39356	-3.65337	3.76028	-4.81987	2.02184	-3.56624	3.33103	-4.59647	2.00151	-3.32264
2.27224	6.01989	-2.88504	4.15885	-3.62681	3.10686	-4.8617	1.41152	-3.64799	3.72903	-4.8066	2.02315	-3.55515	3.30416	-4.58718	1.9995	-3.3162
2.30417	5.95273	-2.90814	4.11425	-3.62067	3.09599	-4.84684	1.42951	-3.64194	3.69865	-4.79354	2.02465	-3.54413	3.2776	-4.57781	1.99766	-3.30979
2.33688	5.88588	-2.93093	4.07041	-3.6142	3.08582	-4.83199	1.44734	-3.63582	3.66909	-4.78034	2.02634	-3.53302	3.25166	-4.56876	1.99613	-3.30351
2.37037	5.82022	-2.95396	4.02756	-3.60779	3.07635	-4.81683	1.46534	-3.62915	3.63995	-4.76704	2.02813	-3.52194	3.22614	-4.55954	1.99496	-3.29709
2.4047	5.75649	-2.9764	3.98573	-3.60123	3.06731	-4.80121	1.48324	-3.62234	3.61154	-4.75423	2.03013	-3.51087	3.2011	-4.55072	1.99406	-3.29061
2.43989	5.69358	-2.99782	3.94447	-3.5946	3.05879	-4.78548	1.50136	-3.61517	3.58455	-4.74167	2.03229	-3.4997	3.17708	-4.54217	1.99339	-3.28392
2.47597	5.63098	-3.01923	3.90463	-3.58834	3.05071	-4.76926	1.51954	-3.60747	3.55844	-4.72834	2.03456	-3.48853	3.15363	-4.53316	1.99285	-3.27726
2.51298	5.57032	-3.04038	3.86572	-3.58164	3.04292	-4.75284	1.53766	-3.59952	3.53233	-4.71477	2.03706	-3.47747	3.13069	-4.52436	1.99263	-3.27068
2.55096	5.51053	-3.06064	3.82774	-3.57498	3.03565	-4.73639	1.55592	-3.59119	3.50752	-4.70214	2.03986	-3.46626	3.10846	-4.51559	1.99273	-3.26386
2.58995	5.45129	-3.08082	3.79106	-3.56829	3.02893	-4.71963	1.57426	-3.5825	3.48341	-4.68861	2.04282	-3.45496	3.08683	-4.50673	1.99311	-3.25723
2.62999	5.39411	-3.10054	3.75538	-3.56109	3.02274	-4.70273	1.59269	-3.57334	3.4603	-4.67552	2.04604	-3.44377	3.06593	-4.49801	1.9939	-3.25021
2.67113	5.33743	-3.11941	3.72032	-3.55363	3.01746	-4.68571	1.6111	-3.56387	3.43756	-4.6617	2.04959	-3.4323	3.04572	-4.48908	1.99491	-3.24346
2.71342	5.28224	-3.13766	3.68632	-3.54635	3.01289	-4.6678	1.62966	-3.5541	3.41609	-4.6488	2.05333	-3.42089	3.02593	-4.48012	1.99652	-3.23629
2.75691	5.22711	-3.15542	3.65334	-3.53883	3.00839	-4.64925	1.64842	-3.54394	3.39555	-4.63487	2.05741	-3.40923	3.00707	-4.47162	1.99832	-3.22905
2.80164	5.17381	-3.17317	3.62168	-3.53123	3.00452	-4.63092	1.66737	-3.53326	3.37574	-4.62105	2.0618	-3.39776	2.9891	-4.46266	2.00049	-3.22166
2.84769	5.12141	-3.19016	3.5909	-3.52291	3.00104	-4.6116	1.68635	-3.52211	3.35681	-4.60692	2.06672	-3.38575	2.97179	-4.45372	2.00314	-3.21431
2.89511	5.07039	-3.20677	3.56096	-3.51447	2.99816	-4.5927	1.7054	-3.51061	3.33863	-4.5926	2.07176	-3.37372	2.95533	-4.44464	2.00633	-3.20638
2.94395	5.02081	-3.22255	3.53186	-3.50575	2.99625	-4.57287	1.72468	-3.49887	3.32136	-4.57828	2.07725	-3.36151	2.9394	-4.43524	2.00967	-3.19854
2.99431	4.97214	-3.23737	3.50395	-3.49711	2.99445	-4.55224	1.74436	-3.48646	3.3055	-4.56389	2.08314	-3.34908	2.92423	-4.42634	2.0137	-3.19043
3.04623	4.92437	-3.25161	3.47729	-3.48795	2.9933	-4.53204	1.76405	-3.47348	3.2904	-4.54829	2.08942	-3.33637	2.91054	-4.41743	2.01819	-3.18195
3.09981	4.8779	-3.26531	3.45157	-3.47824	2.99329	-4.51088	1.78387	-3.46029	3.2757	-4.53282	2.09614	-3.32357	2.89765	-4.40732	2.02307	-3.17321
3.15513	4.83264	-3.27818	3.42695	-3.4683	2.9935	-4.48867	1.80418	-3.44647	3.26251	-4.51771	2.10346	-3.31016	2.88489	-4.39742	2.02848	-3.16427
3.21227	4.78831	-3.29032	3.40339	-3.45771	2.99431	-4.46675	1.82467	-3.43214	3.25053	-4.50126	2.111	-3.29666	2.87359	-4.38845	2.03452	-3.15493
3.27134	4.74563	-3.30187	3.38075	-3.44668	2.99623	-4.44375	1.84555	-3.41715	3.23914	-4.48455	2.11924	-3.28274	2.86384	-4.37807	2.0411	-3.14524
3.33242	4.70382	-3.31224	3.35915	-3.4353	2.9986	-4.41986	1.86662	-3.40152	3.22895	-4.46771	2.12797	-3.26836	2.85468	-4.36763	2.04828	-3.13499
3.39564	4.66365	-3.32206	3.33894	-3.42364	3.0015	-4.39549	1.88798	-3.38543	3.21972	-4.44988	2.1372	-3.25362	2.84654	-4.35674	2.05591	-3.12455
3.4611	4.62437	-3.3305	3.31986	-3.41082	3.00521	-4.37043	1.90988	-3.36858	3.21169	-4.43238	2.14709	-3.23833	2.8395	-4.3459	2.06445	-3.1135
3.52894	4.58651	-3.33837	3.30178	-3.39776	3.00966	-4.34449	1.93208	-3.35096	3.20527	-4.4136	2.15753	-3.22258	2.83397	-4.33452	2.07356	-3.10192
3.59929	4.54975	-3.34507	3.28498	-3.38381	3.01473	-4.31774	1.95462	-3.33278	3.1998	-4.39403	2.16871	-3.20622	2.82957	-4.32225	2.08342	-3.08964
3.67229	4.51494	-3.35113	3.26941	-3.3693	3.02069	-4.29049	1.97786	-3.31364	3.19533	-4.37366	2.18055	-3.18907	2.82604	-4.30963	2.09386	-3.07686
3.7481	4.48097	-3.35522	3.25509	-3.35366	3.02764	-4.26189	2.00142	-3.29368	3.19205	-4.35287	2.19294	-3.17144	2.82394	-4.29698	2.10526	-3.06329
3.8269	4.44878	-3.35905	3.24191	-3.3375	3.03534	-4.23261	2.0256	-3.27271	3.19042	-4.33122	2.20636	-3.15292	2.8236	-4.28326	2.11735	-3.04896
[truncated: 40 more rows]

## Sheet: V_T_DOStotAtEF_FigS6
V (cubic bohr)	T (K)	Total DOS at Fermi energy (1/eV/f.u.)
[truncated: 302 more rows]
